# Supplementary material for: Individual and population diversity of 20 representative olfactory receptor genes in pigs
Source: Sci Rep. 2023 Oct 31;13:18668. doi: 10.1038/s41598-023-45784-y (PMC10618239; doi:10.1038/s41598-023-45784-y)
Supplement: Supplementary file 2 — Supplementary Tables. [file 41598_2023_45784_MOESM2_ESM.xlsx]

## Sheet: S1 Table
S1 Table. Locus information of 20 OR genes analyzed in this study
Name	Chromosome	Location (accession number: genome coordindate)
sOR13B10	1	NC_010443.5: 245942177-245943130
sOR5J1	1	NC_010443.5: 263726194-263727156
sOR5P1	2	NC_010444.3: 158620787-158621731 a
sOR14A3	2	NC_010444.4: 54214539-54215450
sOR10L1	4	NC_010446.5: 91967546-91968490
sOR10B1	5	NC_010447.5: 20270808-20271749
sOR13A6	6	NC_010448.4: 168107847-168108785
sOR2R3	7	NC_010449.5: 21676067-21677008
sOR11A7	7	NC_010449.5: 78653508-78654545
sOR53A1	9	NC_010451.4: 3549170-3550117
sOR51B1	9	NC_010451.4: 5361868-5362827
sOR52M1	9	NC_010451.4: 5749541-5750488
sOR8Q4	9	NC_010451.4: 51267016-51267957
sOR8F2P	10	NW_018085136.1: 391599-392528 b
sOR1O1	12	NC_010454.4: 49514664-49515608
sOR5AF1	13	NC_010455.5: 161404316-161405239
sOR6Y2	14	NC_010456.5: 90982296-90983234
sOR6T3	15	NC_010457.5: 139049403-139050341
sOR9D3	18	NC_010460.4: 8061505-8062448
sOR13K1	X	NC_010461.5: 107908613-107909551
a Retreived from the previous pig genome assembly (Sscrofa10.2) because of a lower sequence match to the current genome assembly (Sscrofa 11.1)
b Pseudogene and retreived from the unplaced scaffolds of the current pig genome assembly.

## Sheet: S2 Table
S2 Table. RNA expression levels of 18 OR genes expressed in the olfactory epithelium of pigs
Gene Name	Ensembel Gene ID	Chr	Start	End	Length	Normalized read count for different samples a				Average	S.D
						wt_p5	wt_p9	wt_p12	wt_p23
sOR13B10	ENSSSCG00000005413	1	245942177	245943127	951	1	126	20	27	77.25	94.397
sOR5J1	ENSSSCG00000005578	1	263726194	263727153	960	40	29	115	70	110.375	74.2812
sOR14A3	ENSSSCG00000033584	2	54214539	54215447	909	75	171	119	127	147.875	51.894
sOR10L1	ENSSSCG00000022686	4	91967546	91968487	942	62	76	100	117	105.375	44.7339
sOR13A6	ENSSSCG00000003956	6	168107850	168108785	936	40	39	138	48	78.875	40.442
sOR2R3	ENSSSCG00000028929	7	21676052	21676990	939	45	26	132	98	115.625	67.0755
sOR11A7	ENSSSCG00000025197	7	78653511	78654545	1035	13	12	18	38	26.375	17.4269
sOR53A1	ENSSSCG00000035271	9	3549173	3550117	945	5	7	17	12	15.875	11.4946
sOR51B1	ENSSSCG00000014760	9	5361868	5362824	957	1	3	1	6	6	4.47214
sOR52M1	ENSSSCG00000014778	9	5749541	5750485	945	1	5	26	10	13.625	9.94179
sOR8Q4	ENSSSCG00000015179	9	51267016	51267954	939	22	37	81	42	62.375	28.5554
sOR1O1	ENSSSCG00000017856	12	49514664	49515605	942	41	32	69	59	44.5	17.5336
sOR5AF1	ENSSSCG00000032307	13	161404319	161405239	921	3	0	31	3	17.5	13.4695
sOR6Y2	ENSSSCG00000033198	14	91028428	91029363	936	131	113	116	155	126.375	30.2558
sOR6T3	ENSSSCG00000033098	15	139049406	139050341	936	204	231	723	225	353.5	185.227
sOR9D3	ENSSSCG00000026854	18	8027336;8061961	8027789;8062448	942	5	127	23	101	182	253.338
sOR13K1	ENSSSCG00000031136	X	107908613	107909548	936	0	63	6	44	55.625	69.9897
NPY	ENSSSCG00000016718	18	47985555;47987822;47988063;47992480;47992480;47993545	47985926;47988143;47988143;47992667;47992667;47993641	979	151	84	135	217	126.625	44.7627
Note. The expression data was retrieved from NCBI Gene Expression Omnibus database (GEO accession: GSE197184). NPY was used as a reference gene for expression comparison.
a Sample names were given according to the original data.

## Sheet: S3 Table
S3 Table. Primer information used for the genomic DNA-based high-resolution typing of 20 pig OR genes
Gene	Use	Primer name	sequence (5' to 3')	Primer binding region (accession number: genome coordindate)	Amplicon size (bp)	Annealing Temperature (℃)
sOR13B10	genomic PCR	sOR13B10_F	CCCCCAATGACATCTTCCT	NC_010443.5: 245942077-245942095	1091	60
		sOR13B10_R	ACCTTGCTTCCCATATGAACT	NC_010443.5: 245943147-245943167
	Sequencing	sOR13B10_SF	TTATGTAGCCATCTGC	NC_010443.5: 245942539-245942554	-	50
		sOR13B10_SR	AAGGCCAGTATTTCAC	NC_010443.5: 245942709-245942724
sOR5J1	PCR, Sequencing	sOR5J1_F	CCTTTCCCTTACCTCCCTCT	NC_010443.5: 263726142-263726161	1260	60
		sOR5J1_R	GTTCCTGCCTCCCATCTGT	NC_010443.5: 263727301-263727319
sOR5P1	genomic PCR	sOR5P1_F	AATAGCCGCCTACCTCTGTCAT	NC_010444.3: 158620712-158620733	1260	60
		sOR5P1_R	TTTCAGCCTCTTATGTTCTGGG	NC_010444.3: 158621950-158621971
	Sequencing	sOR5P1_SF	CCTGCTCTACACAGTTGC	NC_010444.3: 158621173-158621190	-	50
		sOR5P1_SR	TGGCAGAATACTCACAGC	NC_010444.3: 158621319-158621336
sOR14A3	genomic PCR	sOR14A3_F	AACTGATGTATAAGTGATGATGT	NC_010444.4: 54214252-54214274	1346	53
		sOR14A3_R	TACACAGGTATCTAGAGAATGA	NC_010444.4: 54215576-54215597
	Sequencing	sOR14A3_SF	GGCTTGTGTATTCAGGTG	NC_010444.4: 54214987-54215004	-	50
		sOR14A3_SR	GAGGAGACATCACAGAAG	NC_010444.4: 54215063-54215080
sOR10L1	genomic PCR	sOR10L1_F	ACGAACGTGGATTCTTCAGAGG	NC_010446.5: 91967458-91967479	1322	60
		sOR10L1_R	GAAGAGTGTCAACAGGCCAGG	NC_010446.5: 91968759-91968779
	Sequencing	sOR10L1_SF	TCATTGTCAGCCGAGCCA	NC_010446.5: 91967946-91967963	-	50
		sOR10L1_SR	AACACCAGGACGTTGACA	NC_010446.5: 91968019-91968036
sOR10B1	genomic PCR	sOR10B1_F	TTAGGTGCCCTCTCTGCTG	NC_010447.5: 20271780-20271798	1155	60
		sOR10B1_R	AGCCTACCAAATAATTCCCACT	NC_010447.5: 20270644-20270665
	Sequencing	sOR10B1_SF	TCCAGTGTGTCTCAAGTT	NC_010447.5: 20271322-20271339	-	50
		sOR10B1_SR	GGAAACAGGGGCTCAT	NC_010447.5: 20271116-20271131
sOR13A6	PCR, Sequencing	sOR13A6_F	CAAACCTCAACACCACTCAAAC	NC_010448.4: 168108930-168108951	1284	50
		sOR13A6_R	TCAAAGCACTCCGCCACA	NC_010448.4: 168107668-168107685
sOR2R3	PCR, Sequencing	sOR13A6_F	GCTAGGTAGAGGGGCAGGGGATACA	NC_010449.5: 21675673-21675697	1620	60
		sOR13A6_R	CTGGCGTCCACATTCATGGTTGGTT	NC_010449.5: 21677268-21677292
sOR11A7	genomic PCR	sOR11A7_F	TACATTTACAAAGAGTCAGGG	NC_010449.5: 78654618-78654638	1235	55
		sOR11A7_R	AAGGACCATGATGGTTATGAAT	NC_010449.5: 78653404-78653425
	Sequencing	sOR11A7_SF	CTCCAGTTGCTTCACTCA	NC_010449.5: 78654154-78654171	-	50
		sOR11A7_SR	ATATCCAAGGAAGCCGGT	NC_010449.5: 78653985-78654002
sOR53A1	genomic PCR	sOR53A1_F	CTTCGTGCTGGAGACTCTG	NC_010451.4: 3550243-3550261	1165	60
		sOR53A1_R	CCTAGAAAGCCACTCATCCAT	NC_010451.4: 3549097-3549117
	Additional region specific PCR a	sOR53A1_add_F	ACCAACATGAAAAGCTAGAATGC	NC_010451.4: 3857437-3857459	2461	60
		sOR53A1_add_R	AGAAAGGGTTAAGGAGATGCCTG	NC_010451.4: 3859875-3859897
	Sequencing	sOR53A1_SF	AGGCAGCCATCTTTA	NC_010451.4: 3549664-3549678	-	50
		sOR53A1_SR	ATAGGAGAGCCTGGAG	NC_010451.4: 3549539-3549554
	RT-qPCR	sOR53A1_qPCRF	GAATCCAGAGGTTGCTGAAGAAAG	NC_010451.4: 3549178-3549201	105	65
		sOR53A1_R	CCTAGAAAGCCACTCATCCAT	NC_010451.4: 3549097-3549117
sOR51B1	genomic PCR	sOR51B1_F	ACTTGAGTTACGGTGATAGAG	NC_010451.4: 5361735-5361755	1177	50
		sOR51B1_R	ATCTGATATGCAGTTACCTACC	NC_010451.4: 5362890-5362911
	Sequencing	sOR51B1_SF	TCTGAGGTACACCGCCAT	NC_010451.4: 5362281-5362298	-	50
		sOR51B1_SR	CTGGATGATAGCAGTAGG	NC_010451.4: 5362424-5362441
sOR52M1	genomic PCR	sOR52M1_F	TCACAGTTACTGCCTAGAGTGC	NC_010451.4: 5749471-5749492	1166	60
		sOR52M1_R	CACTGGTGCTAAGCCTCCTTAT	NC_010451.4: 5750615-5750636
	Sequencing	sOR52M1_SF	AGAGGCTGTGGGCAA	NC_010451.4: 5749960-5749974	-	50
		sOR52M1_SR	GTAGCTCAGTCTTGCC	NC_010451.4: 5750035-5750050
sOR8Q4	genomic PCR	sOR8Q4_F	AAACTGAAGCCAAGTGAAGGA	NC_010451.4: 51266825-51266845	1292	60
		sOR8Q4_R	AATAGGGGCATGTAAAGAGGAA	NC_010451.4: 51268095-51268116
	Sequencing	sOR8Q4_SF	CATGGCATATGATCG	NC_010451.4: 51267366-51267380	-	50
		sOR8Q4_SR	AGATGAAGATGGCTAACGCA	NC_010451.4: 51267645-51267664
sOR8F2P	genomic PCR	sOR8F2P_F	GCAGACCATTCCATAGCTCCAA	NW_018085136.1: 392763-392784	1467	60
		sOR8F2P_R	TACCTGTGCCATGCTCAGAACC	NW_018085136.1: 391318-391339
	Sequencing	sOR8F2P_SF	TCTGCACTCAGCTTATGG	NW_018085136.1: 392118-392135	-	50
		sOR8F2P_SR	GGAGGCATGTCACAGAAT	NW_018085136.1: 392008-392025
sOR1O1	genomic PCR	sOR1O1_F	TGGATGAGCAAAGGGGTT	NC_010454.4: 49514511-49514528	1154	60
		sOR1O1_R	GGGATGGGGAGTTCTTTTGT	NC_010454.4: 49515645-49515664
	Sequencing	sOR1O1_SF	TTGCACTATGGCTCGGTC	NC_010454.4: 49515051-49515068	-	50
		sOR1O1_SR	AGCTCAGCATCACGG	NC_010454.4: 49515208-49515222
sOR5AF1	genomic PCR	sOR5AF1_F	CTTCTTCCCTTTACTTATGCC	NC_010455.5: 161405654-161405674	1542	55
		sOR5AF1_R	CCAAACTTTCCCCCATATCC	NC_010455.5: 161404133-161404152
	Sequencing	sOR5AF1_SF	GCCTATGACCGCTAT	NC_010455.5: 161404871-161404885	-	50
		sOR5AF1_SR	AGGATCAGTGCAAGAA	NC_010455.5: 161404664-161404679
sOR6Y2	genomic PCR	sOR6Y2_F	CAAGCAGAGAATGGTCACAGACAG	NC_010456.5: 90982256-90982279	1022	60
		sOR6Y2_R	CTGAGATAGGAAGGCCAAGAAG	NC_010456.5: 90983256-90983277
	Expected region specific PCR b	sOR6Y2_exp_F	CTGGTGACAGTGTTTTCTGCTTC	NC_010456.5: 90982227-90982249	1635	60
		sOR6Y2_exp_R	ACAACCAGAAGATGATAAAGCCCA	NC_010456.5: 90983838-90983861
	Additional region specific PCR c	sOR6Y2_add_F	CCAATGGGCTAAAGTCAGTGC	NC_010456.5: 91027927-91027947	2068	60
		sOR6Y2_add_R	TGATACAACCAGATGATAAAGCCC	NC_010456.5: 91029971-91029994
	Sequencing	sOR6Y2_SF	CTGCACTATCCATCCATC	NC_010456.5: 90982683-90982700	-	50
		sOR6Y2_SR	GGCCACAGAACCATAACT	NC_010456.5: 90982789-90982806
	RT-qPCR	sOR6Y2_qPCRF	TGTCATCTACACTCTACGGAACA	NC_010456.5: 90983156-90983178	122	65
		sOR6Y2_R	CTGATATAGGAAGGCCAAGAAG	NC_010456.5: 90983256-90983277
sOR6T3	genomic PCR	sOR6T3_F	GATGGTAAGGGCTCAACTGGG	NC_010457.5: 139050491-139050511	1274	60
		sOR6T3_R	TTCTAACATCTGTGAGCCGAGG	NC_010457.5: 139049238-139049259
	Sequencing	sOR6T3_SF	GCTTCTCCATCTCCGTGA	NC_010457.5: 139049870-139049887	-	50
		sOR6T3_SR	CGAGATGTCGCAGAAGAA	NC_010457.5: 139049796-139049813
sOR9D3	genomic PCR	sOR9D3_F	TTGTGGAGGCTCTCAACAGGA	NC_010460.4: 8062557-8062577	1300	60
		sOR9D3_R	TTAACAGCCACAGTAATGTGTAT	NC_010460.4: 8061278-8061278
	Sequencing	sOR9D3_SF	GTGGTAATTGTGTCCTGG	NC_010460.4: 8062002-8062019	-	50
		sOR9D3_SR	GAGAGTCTGAATAGCTGC	NC_010460.4: 8061886-8061903
sOR13K1	genomic PCR	sOR13K1_F	GATTCACGATGGATGAGGCTAC	NC_010461.5: 107908393-107908414	1555	50
		sOR13K1_R	GGTCATGATATGGCTCACACAG	NC_010461.5: 107909926-107909947
	Sequencing	sOR13K1_SF	CCTGCGTTACTCCATCAT	NC_010461.5: 107909008-107909025	-	50
		sOR13K1_SR	TGTCCGAGCAGATGAGTT	NC_010461.5: 107909175-107909192
a Specific to SSC9 3858315-3859262 bp
b Specific to SSC14 90982296-90983234 bp
c Specific to SSC14 91028428-91029366 bp

## Sheet: S4 Table
S4 Table. Results of OR typing for 20 OR genes using 56 pig individuals from seven breeds
sOR13B10		sOR5J1		sOR5P1		sOR14A3		sOR10L1		sOR10B1		sOR13A6		sOR2R3		sOR11A7		sOR53A1		sOR51B1		sOR52M1		sOR8Q4		sOR8F2P		sOR1O1		sOR5AF1		sOR6Y2		sOR6T3		sOR9D3		sOR13K1
BER1	01/02	BER1	01/01	BER1	01/01	BER1	06/06	BER1	01/02	BER1	03/03	BER1	01/02	BER1	01/01	BER1	01/01	BER1	01/02	BER1	03/03	BER1	04/04	BER1	01/01	BER1	01/01	BER1	02/02	BER1	01/02	BER1	01/02	BER1	01/15	BER1	01/01	BER1	01/01
BER2	01/02	BER2	01/01	BER2	01/04	BER2	02/02	BER2	05/05	BER2	03/03	BER2	01/02	BER2	01/01	BER2	01/01	BER2	01/02	BER2	01/03	BER2	03/03	BER2	01/01	BER2	01/01	BER2	02/02	BER2	02/04	BER2	01/01	BER2	01/01	BER2	01/01	BER2	01/01
BER3	01/02	BER3	01/01	BER3	01/01	BER3	02/06	BER3	02/02	BER3	01/01	BER3	01/01	BER3	01/02	BER3	01/02	BER3	01/01	BER3	01/03	BER3	05/05	BER3	01/01	BER3	01/01	BER3	01/06	BER3	04/04	BER3	01/02	BER3	02/13	BER3	01/02	BER3	01/01
BER4	01/02	BER4	01/01	BER4	01/01	BER4	02/02	BER4	02/03	BER4	03/03	BER4	01/02	BER4	01/01	BER4	01/02	BER4	01/02	BER4	01/01	BER4	01/05	BER4	01/02	BER4	01/01	BER4	02/02	BER4	02/02	BER4	01/01	BER4	04/07	BER4	01/01	BER4	01/04
BER5	01/01	BER5	01/01	BER5	01/01	BER5	02/06	BER5	01/02	BER5	03/03	BER5	01/01	BER5	01/04	BER5	01/01	BER5	02/02	BER5	01/01	BER5	04/05	BER5	01/02	BER5	01/01	BER5	03/03	BER5	02/02	BER5	01/03	BER5	04/08	BER5	01/02	BER5	01/01
BER6	01/01	BER6	01/01	BER6	01/01	BER6	02/02	BER6	02/06	BER6	03/03	BER6	01/01	BER6	01/02	BER6	01/01	BER6	01/01	BER6	01/01	BER6	04/04	BER6	01/02	BER6	01/01	BER6	02/02	BER6	02/02	BER6	01/03	BER6	01/01	BER6	01/01	BER6	01/01
BER7	01/02	BER7	01/01	BER7	01/01	BER7	02/02	BER7	02/02	BER7	04/04	BER7	01/01	BER7	01/01	BER7	01/01	BER7	02/03	BER7	01/01	BER7	04/04	BER7	01/02	BER7	01/01	BER7	02/02	BER7	01/02	BER7	01/03	BER7	01/04	BER7	01/02	BER7	01/01
BER8	01/02	BER8	01/01	BER8	01/01	BER8	02/02	BER8	01/03	BER8	01/01	BER8	01/01	BER8	01/02	BER8	01/01	BER8	01/03	BER8	01/01	BER8	03/03	BER8	01/01	BER8	01/01	BER8	01/01	BER8	02/02	BER8	01/03	BER8	01/01	BER8	01/01	BER8	01/01
DUR1	01/03	DUR1	01/01	DUR1	01/01	DUR1	04/04	DUR1	01/02	DUR1	01/01	DUR1	01/02	DUR1	04/04	DUR1	01/01	DUR1	02/02	DUR1	01/01	DUR1	04/03	DUR1	01/01	DUR1	01/01	DUR1	01/01	DUR1	01/01	DUR1	03/07	DUR1	01/04	DUR1	04/04	DUR1	01/01
DUR2	01/01	DUR2	01/01	DUR2	01/01	DUR2	04/06	DUR2	02/02	DUR2	01/01	DUR2	01/05	DUR2	01/02	DUR2	01/01	DUR2	02/02	DUR2	01/01	DUR2	03/03	DUR2	01/01	DUR2	01/01	DUR2	01/08	DUR2	01/03	DUR2	02/02	DUR2	01/04	DUR2	02/04	DUR2	01/01
DUR3	01/01	DUR3	01/01	DUR3	01/02	DUR3	01/01	DUR3	01/01	DUR3	01/06	DUR3	01/02	DUR3	01/02	DUR3	01/01	DUR3	02/07	DUR3	01/02	DUR3	06/06	DUR3	01/01	DUR3	01/01	DUR3	01/01	DUR3	01/04	DUR3	02/02	DUR3	01/02	DUR3	01/04	DUR3	01/01
DUR4	01/01	DUR4	01/01	DUR4	01/01	DUR4	01/03	DUR4	01/01	DUR4	01/06	DUR4	01/01	DUR4	01/06	DUR4	01/01	DUR4	07/07	DUR4	04/04	DUR4	01/01	DUR4	01/01	DUR4	01/01	DUR4	01/01	DUR4	03/04	DUR4	02/04	DUR4	01/10	DUR4	02/02	DUR4	01/01
DUR5	01/01	DUR5	01/01	DUR5	02/02	DUR5	01/01	DUR5	01/01	DUR5	01/01	DUR5	01/01	DUR5	02/04	DUR5	01/01	DUR5	02/07	DUR5	01/01	DUR5	03/03	DUR5	01/01	DUR5	01/01	DUR5	01/01	DUR5	04/04	DUR5	02/04	DUR5	04/08	DUR5	02/02	DUR5	01/01
DUR6	01/01	DUR6	01/01	DUR6	01/01	DUR6	01/04	DUR6	01/01	DUR6	01/01	DUR6	01/02	DUR6	01/02	DUR6	01/01	DUR6	06/07	DUR6	01/04	DUR6	03/03	DUR6	01/01	DUR6	01/01	DUR6	01/01	DUR6	01/01	DUR6	03/04	DUR6	08/10	DUR6	01/02	DUR6	01/01
DUR7	01/01	DUR7	01/01	DUR7	01/02	DUR7	01/01	DUR7	01/01	DUR7	02/02	DUR7	01/02	DUR7	01/02	DUR7	01/01	DUR7	02/06	DUR7	01/02	DUR7	01/01	DUR7	01/01	DUR7	01/01	DUR7	04/04	DUR7	04/04	DUR7	03/04	DUR7	04/10	DUR7	02/04	DUR7	01/01
DUR8	01/01	DUR8	01/01	DUR8	01/01	DUR8	01/01	DUR8	01/01	DUR8	01/01	DUR8	01/02	DUR8	02/04	DUR8	01/01	DUR8	02/02	DUR8	01/04	DUR8	03/03	DUR8	01/01	DUR8	01/01	DUR8	01/01	DUR8	01/03	DUR8	02/04	DUR8	01/04	DUR8	04/04	DUR8	01/01
KNP1	01/01	KNP1	01/01	KNP1	01/03	KNP1	01/07	KNP1	01/02	KNP1	02/02	KNP1	01/01	KNP1	02/02	KNP1	03/03	KNP1	04/04	KNP1	01/01	KNP1	02/02	KNP1	01/03	KNP1	01/01	KNP1	01/06	KNP1	01/03	KNP1	01/01	KNP1	01/01	KNP1	03/03	KNP1	03/03
KNP2	01/03	KNP2	01/01	KNP2	01/01	KNP2	01/07	KNP2	01/02	KNP2	02/02	KNP2	01/01	KNP2	01/02	KNP2	01/01	KNP2	02/02	KNP2	01/06	KNP2	01/02	KNP2	01/01	KNP2	01/01	KNP2	01/01	KNP2	01/03	KNP2	01/01	KNP2	01/01	KNP2	05/05	KNP2	04/04
KNP3	03/03	KNP3	01/01	KNP3	01/01	KNP3	08/08	KNP3	01/01	KNP3	02/02	KNP3	01/01	KNP3	01/01	KNP3	01/02	KNP3	04/04	KNP3	01/01	KNP3	02/02	KNP3	01/01	KNP3	01/01	KNP3	01/01	KNP3	01/05	KNP3	01/01	KNP3	01/01	KNP3	02/03	KNP3	03/04
KNP4	01/01	KNP4	01/01	KNP4	01/03	KNP4	01/07	KNP4	01/02	KNP4	02/02	KNP4	01/01	KNP4	01/02	KNP4	01/01	KNP4	04/04	KNP4	01/01	KNP4	03/03	KNP4	01/01	KNP4	01/01	KNP4	01/01	KNP4	01/01	KNP4	01/01	KNP4	01/01	KNP4	03/03	KNP4	04/04
KNP5	01/03	KNP5	01/01	KNP5	01/01	KNP5	08/09	KNP5	01/02	KNP5	02/02	KNP5	01/01	KNP5	02/03	KNP5	01/03	KNP5	03/03	KNP5	01/01	KNP5	01/02	KNP5	01/01	KNP5	01/01	KNP5	03/03	KNP5	01/01	KNP5	01/01	KNP5	01/01	KNP5	02/03	KNP5	04/04
KNP6	01/01	KNP6	01/01	KNP6	01/01	KNP6	01/01	KNP6	01/01	KNP6	02/02	KNP6	01/01	KNP6	02/03	KNP6	01/03	KNP6	04/04	KNP6	01/01	KNP6	02/02	KNP6	01/01	KNP6	01/01	KNP6	01/01	KNP6	01/01	KNP6	01/01	KNP6	01/01	KNP6	03/03	KNP6	04/04
KNP7	01/01	KNP7	01/01	KNP7	01/03	KNP7	01/01	KNP7	02/02	KNP7	02/02	KNP7	01/01	KNP7	01/01	KNP7	01/03	KNP7	02/02	KNP7	01/04	KNP7	01/02	KNP7	01/01	KNP7	01/01	KNP7	01/01	KNP7	03/03	KNP7	01/01	KNP7	01/01	KNP7	03/05	KNP7	03/04
KNP8	01/03	KNP8	01/01	KNP8	01/03	KNP8	07/09	KNP8	01/02	KNP8	02/02	KNP8	01/01	KNP8	01/02	KNP8	03/03	KNP8	03/04	KNP8	01/01	KNP8	02/02	KNP8	01/03	KNP8	01/01	KNP8	01/01	KNP8	01/04	KNP8	01/01	KNP8	01/01	KNP8	03/05	KNP8	03/03
LAN1	01/03	LAN1	01/01	LAN1	01/01	LAN1	01/07	LAN1	01/01	LAN1	04/08	LAN1	01/02	LAN1	02/07	LAN1	01/01	LAN1	02/05	LAN1	01/06	LAN1	01/01	LAN1	01/02	LAN1	01/01	LAN1	01/01	LAN1	01/01	LAN1	02/04	LAN1	01/02	LAN1	05/07	LAN1	01/01
LAN2	01/02	LAN2	01/01	LAN2	01/01	LAN2	04/04	LAN2	01/01	LAN2	04/08	LAN2	01/03	LAN2	01/02	LAN2	01/01	LAN2	06/10	LAN2	01/01	LAN2	01/01	LAN2	02/02	LAN2	01/01	LAN2	01/01	LAN2	01/01	LAN2	01/03	LAN2	01/13	LAN2	01/01	LAN2	01/03
LAN3	02/02	LAN3	01/01	LAN3	01/01	LAN3	02/02	LAN3	01/01	LAN3	01/04	LAN3	01/03	LAN3	02/07	LAN3	01/03	LAN3	06/09	LAN3	01/01	LAN3	01/03	LAN3	02/02	LAN3	01/01	LAN3	01/01	LAN3	01/03	LAN3	01/02	LAN3	02/11	LAN3	02/05	LAN3	01/03
LAN4	02/02	LAN4	01/01	LAN4	01/01	LAN4	03/04	LAN4	01/01	LAN4	01/06	LAN4	02/03	LAN4	01/01	LAN4	01/01	LAN4	02/06	LAN4	01/01	LAN4	01/01	LAN4	02/04	LAN4	01/01	LAN4	05/05	LAN4	02/03	LAN4	01/01	LAN4	01/08	LAN4	02/02	LAN4	01/03
LAN5	02/03	LAN5	01/01	LAN5	01/06	LAN5	02/02	LAN5	01/07	LAN5	01/10	LAN5	01/02	LAN5	01/01	LAN5	01/01	LAN5	02/06	LAN5	01/04	LAN5	01/03	LAN5	02/02	LAN5	01/01	LAN5	01/01	LAN5	01/04	LAN5	03/04	LAN5	01/11	LAN5	01/02	LAN5	03/03
LAN6	02/02	LAN6	01/01	LAN6	01/01	LAN6	02/04	LAN6	01/01	LAN6	01/01	LAN6	02/03	LAN6	04/05	LAN6	01/01	LAN6	02/06	LAN6	01/01	LAN6	01/03	LAN6	02/04	LAN6	01/01	LAN6	01/01	LAN6	01/04	LAN6	01/03	LAN6	02/02	LAN6	02/03	LAN6	01/07
LAN7	02/02	LAN7	01/02	LAN7	01/01	LAN7	04/04	LAN7	01/01	LAN7	01/01	LAN7	01/01	LAN7	04/08	LAN7	01/01	LAN7	02/06	LAN7	01/01	LAN7	01/01	LAN7	02/02	LAN7	01/01	LAN7	01/01	LAN7	01/02	LAN7	01/03	LAN7	02/11	LAN7	02/02	LAN7	01/01
LAN8	02/02	LAN8	01/01	LAN8	01/05	LAN8	04/04	LAN8	01/01	LAN8	01/04	LAN8	03/03	LAN8	01/01	LAN8	01/03	LAN8	05/06	LAN8	03/04	LAN8	01/01	LAN8	02/04	LAN8	01/01	LAN8	03/03	LAN8	03/04	LAN8	01/03	LAN8	02/02	LAN8	02/05	LAN8	01/01
NIH1	03/03	NIH1	01/01	NIH1	01/01	NIH1	03/03	NIH1	02/02	NIH1	01/01	NIH1	01/01	NIH1	01/01	NIH1	01/01	NIH1	01/02	NIH1	02/02	NIH1	02/02	NIH1	01/01	NIH1	01/01	NIH1	01/01	NIH1	01/01	NIH1	03/04	NIH1	05/05	NIH1	02/02	NIH1	02/02
NIH2	03/03	NIH2	01/01	NIH2	01/01	NIH2	03/03	NIH2	02/02	NIH2	01/01	NIH2	01/01	NIH2	01/01	NIH2	01/01	NIH2	02/02	NIH2	02/02	NIH2	02/02	NIH2	01/01	NIH2	01/01	NIH2	01/01	NIH2	01/01	NIH2	03/04	NIH2	05/05	NIH2	02/02	NIH2	02/02
NIH3	03/03	NIH3	01/01	NIH3	01/01	NIH3	03/03	NIH3	02/02	NIH3	01/01	NIH3	01/01	NIH3	01/01	NIH3	01/01	NIH3	01/05	NIH3	02/02	NIH3	02/02	NIH3	01/01	NIH3	01/01	NIH3	01/01	NIH3	01/01	NIH3	03/04	NIH3	07/09	NIH3	02/02	NIH3	02/02
NIH4	03/03	NIH4	01/01	NIH4	01/01	NIH4	03/03	NIH4	02/02	NIH4	01/01	NIH4	01/01	NIH4	01/01	NIH4	01/02	NIH4	01/02	NIH4	02/03	NIH4	02/02	NIH4	01/01	NIH4	01/01	NIH4	01/01	NIH4	01/01	NIH4	01/05	NIH4	07/09	NIH4	02/06	NIH4	02/02
NIH5	03/03	NIH5	01/01	NIH5	01/01	NIH5	03/03	NIH5	02/02	NIH5	01/01	NIH5	01/01	NIH5	01/04	NIH5	01/04	NIH5	01/02	NIH5	03/03	NIH5	03/03	NIH5	01/01	NIH5	01/01	NIH5	01/01	NIH5	01/01	NIH5	03/04	NIH5	05/14	NIH5	02/02	NIH5	02/02
NIH6	03/03	NIH6	01/01	NIH6	01/01	NIH6	03/03	NIH6	02/02	NIH6	01/01	NIH6	01/01	NIH6	01/06	NIH6	01/01	NIH6	01/02	NIH6	03/03	NIH6	03/03	NIH6	01/01	NIH6	01/01	NIH6	01/01	NIH6	01/01	NIH6	03/04	NIH6	07/09	NIH6	02/02	NIH6	02/02
NIH7	03/03	NIH7	01/01	NIH7	01/01	NIH7	03/03	NIH7	02/02	NIH7	01/01	NIH7	01/01	NIH7	01/04	NIH7	01/04	NIH7	01/02	NIH7	02/02	NIH7	02/02	NIH7	01/01	NIH7	01/01	NIH7	01/01	NIH7	01/01	NIH7	03/04	NIH7	07/09	NIH7	02/02	NIH7	02/02
NIH8	03/03	NIH8	01/01	NIH8	01/01	NIH8	03/03	NIH8	02/02	NIH8	01/01	NIH8	01/01	NIH8	01/01	NIH8	01/02	NIH8	02/02	NIH8	02/03	NIH8	02/02	NIH8	01/01	NIH8	01/01	NIH8	01/01	NIH8	01/01	NIH8	01/03	NIH8	05/05	NIH8	06/06	NIH8	02/02
SNU1	01/04	SNU1	01/01	SNU1	01/01	SNU1	01/05	SNU1	01/01	SNU1	04/07	SNU1	01/02	SNU1	01/01	SNU1	02/02	SNU1	04/05	SNU1	05/05	SNU1	01/01	SNU1	01/01	SNU1	02/02	SNU1	01/04	SNU1	02/02	SNU1	01/02	SNU1	03/06	SNU1	01/01	SNU1	05/05
SNU2	01/04	SNU2	01/01	SNU2	01/01	SNU2	01/08	SNU2	01/01	SNU2	01/01	SNU2	01/01	SNU2	03/03	SNU2	02/02	SNU2	05/06	SNU2	05/05	SNU2	01/07	SNU2	01/01	SNU2	01/01	SNU2	01/01	SNU2	02/03	SNU2	01/01	SNU2	03/06	SNU2	01/01	SNU2	02/02
SNU3	04/04	SNU3	01/01	SNU3	01/01	SNU3	05/06	SNU3	01/01	SNU3	01/01	SNU3	01/01	SNU3	01/03	SNU3	02/02	SNU3	02/05	SNU3	02/05	SNU3	02/02	SNU3	01/01	SNU3	01/02	SNU3	01/01	SNU3	02/03	SNU3	01/02	SNU3	03/03	SNU3	01/01	SNU3	01/01
SNU4	04/04	SNU4	01/01	SNU4	01/01	SNU4	01/08	SNU4	01/01	SNU4	01/01	SNU4	01/01	SNU4	01/03	SNU4	02/02	SNU4	04/05	SNU4	04/05	SNU4	01/01	SNU4	01/01	SNU4	01/01	SNU4	01/01	SNU4	03/03	SNU4	01/01	SNU4	03/06	SNU4	01/01	SNU4	02/02
SNU5	01/04	SNU5	01/01	SNU5	01/01	SNU5	06/08	SNU5	01/01	SNU5	01/01	SNU5	01/01	SNU5	06/06	SNU5	02/02	SNU5	04/05	SNU5	02/04	SNU5	01/01	SNU5	01/01	SNU5	01/01	SNU5	01/01	SNU5	02/03	SNU5	01/01	SNU5	03/03	SNU5	01/01	SNU5	01/01
SNU6	01/04	SNU6	01/01	SNU6	01/01	SNU6	01/05	SNU6	01/01	SNU6	04/07	SNU6	01/02	SNU6	01/01	SNU6	01/02	SNU6	05/05	SNU6	05/05	SNU6	01/01	SNU6	01/01	SNU6	01/02	SNU6	01/01	SNU6	01/02	SNU6	01/02	SNU6	03/06	SNU6	01/07	SNU6	05/05
SNU7	01/04	SNU7	01/01	SNU7	01/01	SNU7	05/08	SNU7	01/01	SNU7	01/01	SNU7	01/01	SNU7	03/03	SNU7	02/02	SNU7	02/03	SNU7	04/05	SNU7	01/07	SNU7	01/02	SNU7	01/01	SNU7	01/01	SNU7	02/03	SNU7	01/02	SNU7	03/06	SNU7	01/01	SNU7	05/05
SNU8	04/04	SNU8	01/01	SNU8	01/01	SNU8	01/06	SNU8	01/01	SNU8	01/01	SNU8	01/01	SNU8	01/03	SNU8	02/02	SNU8	02/05	SNU8	02/05	SNU8	03/03	SNU8	01/01	SNU8	01/01	SNU8	01/01	SNU8	03/03	SNU8	01/01	SNU8	06/06	SNU8	01/01	SNU8	02/02
YOR1	02/04	YOR1	01/01	YOR1	01/01	YOR1	01/05	YOR1	03/04	YOR1	06/09	YOR1	01/04	YOR1	05/05	YOR1	01/01	YOR1	03/08	YOR1	01/01	YOR1	04/04	YOR1	01/01	YOR1	01/01	YOR1	03/03	YOR1	01/02	YOR1	02/04	YOR1	01/01	YOR1	01/01	YOR1	01/01
YOR2	02/02	YOR2	01/01	YOR2	01/01	YOR2	05/05	YOR2	03/04	YOR2	01/05	YOR2	01/04	YOR2	01/04	YOR2	01/01	YOR2	02/03	YOR2	01/01	YOR2	01/04	YOR2	01/01	YOR2	01/01	YOR2	01/01	YOR2	01/04	YOR2	02/04	YOR2	01/12	YOR2	01/01	YOR2	01/01
YOR3	02/02	YOR3	01/02	YOR3	01/04	YOR3	04/04	YOR3	03/06	YOR3	01/01	YOR3	01/01	YOR3	01/01	YOR3	01/01	YOR3	03/03	YOR3	01/01	YOR3	04/04	YOR3	01/01	YOR3	01/01	YOR3	01/01	YOR3	01/04	YOR3	02/06	YOR3	02/12	YOR3	02/02	YOR3	01/01
YOR4	02/03	YOR4	01/02	YOR4	01/04	YOR4	07/07	YOR4	03/04	YOR4	05/05	YOR4	01/04	YOR4	01/05	YOR4	01/01	YOR4	01/03	YOR4	01/01	YOR4	04/04	YOR4	01/03	YOR4	01/01	YOR4	01/07	YOR4	02/02	YOR4	02/02	YOR4	01/01	YOR4	01/01	YOR4	01/01
YOR5	02/02	YOR5	01/02	YOR5	01/01	YOR5	01/07	YOR5	01/01	YOR5	01/01	YOR5	01/04	YOR5	01/03	YOR5	01/01	YOR5	03/03	YOR5	01/01	YOR5	04/04	YOR5	01/01	YOR5	01/01	YOR5	01/01	YOR5	01/01	YOR5	01/01	YOR5	01/02	YOR5	01/01	YOR5	01/01
YOR6	02/02	YOR6	01/02	YOR6	01/01	YOR6	02/05	YOR6	03/03	YOR6	01/01	YOR6	01/01	YOR6	01/01	YOR6	01/01	YOR6	03/08	YOR6	01/03	YOR6	04/05	YOR6	01/03	YOR6	01/01	YOR6	01/07	YOR6	01/02	YOR6	02/02	YOR6	01/07	YOR6	01/02	YOR6	06/06
YOR7	01/02	YOR7	01/02	YOR7	01/01	YOR7	01/01	YOR7	03/03	YOR7	06/09	YOR7	01/01	YOR7	01/01	YOR7	01/01	YOR7	02/02	YOR7	01/01	YOR7	04/04	YOR7	01/03	YOR7	01/01	YOR7	01/01	YOR7	01/01	YOR7	02/04	YOR7	01/01	YOR7	01/01	YOR7	01/01
YOR8	02/02	YOR8	01/02	YOR8	01/01	YOR8	01/01	YOR8	01/03	YOR8	01/05	YOR8	01/04	YOR8	01/03	YOR8	01/01	YOR8	01/03	YOR8	01/01	YOR8	04/04	YOR8	01/01	YOR8	01/01	YOR8	01/01	YOR8	01/01	YOR8	02/02	YOR8	02/07	YOR8	01/01	YOR8	01/01

## Sheet: S5 Table
S5 Table. Sequence information of identified OR alleles for 20 OR genes using 56 pig individuals from seven breeds
Allele Name	Nucleotide sequence (5' to 3')	Nucleotide sequence length	Protein sequence (5' to 3')	Protein sequence length	Genbank accession no.
sOR10B1*01	ATGAGTGGAAACCAGTCCCTCTGCACCAGATTCACACTTGTGGCATTTTCCTCTCTGGCAGAGTTACAACCCGTGCTGTTCGTGCTGGTCTTAGCCATTTACTTGTTCACAGTGGGAGGAAACCTCATCATCATCAGCTTGATCAGGGTCACCCCTGCCCTGCACACACCCATGTATTTCTTCCTGGTGAACCTCTCCTTCCTGGAGATGTGCTATATCACCAGCGTGGTGCCTCAGATGCTGGTGCACCTGCTTGTGGAGACCAAGACCATAAGCGTGGGAGGCTGTGCAGCCCAGATGTACGTATTTAGCATCTTGGGACTGACAGAGTGCTGCCTGCTGGCAGCCATGGCTTATGACCGCTTCATAGCTATCTGTCACCCTCTGCATTACACGCTC…	942	MSGNQSLCTRFTLVAFSSLAELQPVLFVLVLAIYLFTVGGNLIIISLIRVTPALHTPMYFFLVNLSFLEMCYITSVVPQMLVHLLVETKTISVGGCAAQMYVFSILGLTECCLLAAMAYDRFIAICHPLHYTLLMGPPVCLRLAAASWTTGVVVEAAQITWIFTLPFCGTGEIQHFFCDIMPVVKLACVDTSRNEIVIFAVSVLFIMSPCFLILCSYARILVTIVRIPSAAGRRKAFSTCSSHILVVSLFYGTALFTYLQPKTAHTPASDKATALMYTVVTPALNPVIYTLRNKEVKEAFQKLMHRNSLRQMA*	313	OQ379512
sOR10B1*02	ATGAGTGGAAACCAGTCCCTCTGCACCAGATTCACACTTGTGGCATTTTCCTCTCTGGCAGAGTTACAACCCGTGCTGTTCGTGCTGGTCTTAGCCATTTACTTGTTCACAGTGGGAGGAAACCTCATCATCATCAGCTTGATCAGGGTCACCCCTGCCCTGCACACACCCATGTATTTCTTCCTGGTGAACCTCTCCTTCCTGGAGATGTGCTATATCACCAGCGTGGTGCCTCAGATGCTGGCGCACCTGCTTGTGGAGACCAAGACCATAAGCGTGGGAGGCTGTGCAGCCCAGATGTACGTATTTAGCATCTTGGGACTGACAGAGTGCTGCCTGCTGGCAGCCATGGCTTATGACCGCTTCATAGCTATCTGTCACCCTCTGCATTACACGCTC…	942	MSGNQSLCTRFTLVAFSSLAELQPVLFVLVLAIYLFTVGGNLIIISLIRVTPALHTPMYFFLVNLSFLEMCYITSVVPQMLAHLLVETKTISVGGCAAQMYVFSILGLTECCLLAAMAYDRFIAICHPLHYTLLMGPPVCLKLAAASWTTGVVVEAAQITWIFTLPFCGTGEIQHFFCDIMPVVKLACVDTSRNEIVIFAVSVLFIMSPCFLILCSYARILVTIVRIPSAAGRHKAFSTCSSHILVVSLFYGTALFTYLQPKTAHTPASDKATALMYTVVTPALNPVIYTLRNKEVKEAFQKLMHRNSLRQMA*	313	OQ379513
sOR10B1*03	ATGAGTGGAAACCAGTCCCTCTGCACCAGATTCACACTTGTGGCATTTTCCTCTCTGGCAGAGTTACAACCCGTGCTGTTCGTGCTGGTCTTAGCCATTTACTTGTTCACAGTGGGAGGAAACCTCATCATCATCAGCTTGATCAGGGTCACCCCTGCCCTGCACACACCCATGTATTTCTTCCTGGTGAACCTCTCCTTCCTGGAGATGTGCTATATCACCAGCGTGGTGCCTCAGATGCTGGTGCACCTGCTTGTGGAGACCAAGACCATAAGCGTGGGAGGCTGTGCAGCCCAGATGTACGTATTTAGCATCTTGGGACTGACAGAGTGCTGCCTGCTGGCAGCCATGGCTTATGACCGCTTCATAGCTATCTGTCACCCTCTGCATTACACGCTC…	942	MSGNQSLCTRFTLVAFSSLAELQPVLFVLVLAIYLFTVGGNLIIISLIRVTPALHTPMYFFLVNLSFLEMCYITSVVPQMLVHLLVETKTISVGGCAAQMYVFSILGLTECCLLAAMAYDRFIAICHPLHYTLLMGPPVCLKLAAASWTTGVVVEAAQITWIFTLPFCGTGEIQHFFCDIMPVVKLACVDTSRNEIVIFAVSVLFIMSPCFLILCSYARILVTIVRIPSAAGRCKAFSTCSSHILVVSLFYGTALFTYLQPKTAHTPASDKATALMYTVVTPALNPVIYTLRNKEVKEAFQKLMHRNSLRQMA*	313	OQ379514
sOR10B1*04	ATGAGTGGAAACCAGTCCCTCTGCACCAGATTCACACTTGTGGCATTTTCCTCTCTGGCAGAGTTACAACCTGTGCTGTTCGTGCTGGTCTTAGCCATTTACTTGTTCACAGTGGGAGGAAACCTCATCATCATCAGCTTGATCAGGGTCACCCCTGCCCTGCACACACCCATGTATTTCTTCCTGGTGAACCTCTCCTTCCTGGAGATGTGCTATATCACCAGCGTGGTGCCTCAGATGCTGGTGCACCTGCTTGTGGAGACCAAGACCATAAGCGTGGGAGGCTGTGCAGCCCAGATGTACGTATTTAGCATCTTGGGACTGACAGAGTGCTGCCTGCTGGCAGCCATGGCTTATGACCGCTTCATAGCTATCTGTCACCCTCTGCATTACACGCTC…	942	MSGNQSLCTRFTLVAFSSLAELQPVLFVLVLAIYLFTVGGNLIIISLIRVTPALHTPMYFFLVNLSFLEMCYITSVVPQMLVHLLVETKTISVGGCAAQMYVFSILGLTECCLLAAMAYDRFIAICHPLHYTLLMGPPVCLKLAAASWTTGVVVEAAQITWIFTLPFCGTGEIQHFFCDIMPVVKLACVDTSRNEIVIFAVSVLFIMSPCFLILCSYARILVTIVRIPSAAGRRKAFSTCSSHILVVSLFYGTALFTYLQPKTAHTPASDKATALMYTVVTPALNPVIYTLRNKEVKEAFQKLTHRNSLRQMA*	313	OQ379515
sOR10B1*05	ATGAGTGGAAACCAGTCCCTCTGCACCAGATTCACACTTGTGGCATTTTCCTCTCTGGCAGAGTTACAACCCGTGTTGTTCGTGCTGGTCTTAGCCATTTACTTGTTCACAGTGGGAGGAAACCTCATCATCATCAGCTTGATCAGGGTCACCCCTGCCCTGCACACACCCATGTATTTCTTCCTGGTGAACCTCTCCTTCCTGGAGATGTGCTATATCACCAGCGTGGTGCCTCAGATGCTGGTGCACCTGCTTGTGGAGACCAAGACCATAAGCGTGGGAGGCTGTGCAGCCCAGATGTACGTATTTAGCATCTTGGGACTGACAGAGTGCTGCCTGCTGGCAGCCATGGCTTATGACCGCTTCATAGCTATCTGTCACCCTCTGCATTACACGCTC…	942	MSGNQSLCTRFTLVAFSSLAELQPVLFVLVLAIYLFTVGGNLIIISLIRVTPALHTPMYFFLVNLSFLEMCYITSVVPQMLVHLLVETKTISVGGCAAQMYVFSILGLTECCLLAAMAYDRFIAICHPLHYTLLMGPPVCLKLAAASWTTGVVVEAAQITWIFTLPFCGTGEIQHFFCDIMPVVKLACVDTSRNEIVIFAVSVLFIMSPCFLILCSYARILVTIVRIPSAAGRCKAFSTCSSHILVVSLFYGTALFTYLQPKTAHTPASDKATALMYTVVTPALNPVIYTLRNKEVKEAFQKLMHRNSLRQMA*	313	OQ379516
sOR10B1*06	ATGAGTGGAAACCAGTCCCTCTGCACCAGATTCACACTTGTGGCATTTTCCTCTCTGGCAGAGTTACAACCCGTGCTGTTCGTGCTGGTCTTAGCCATTTACTTGTTCACAGTGGGAGGAAACCTCATCATCATCAGCTTGATCAGGGTCACCCCTGCCCTGCACACACCCATGTATTTCTTCCTGGTGAACCTCTCCTTCCTGGAGATGTGCTATATCACCAGCGTGGTGCCTCAGATGCTGGTGCACCTGCTTGTGGAGACCAAGACCATAAGCGTGGGAGGCTGTGCAGCCCAGATGTACGTATTTAGCATCTTGGGACTGACAGAGTGCTGCCTGCTGGCAGCCATGGCTTATGACCGCTTCATAGCTATCTGTCACCCTCTGCATTACACGCTC…	942	MSGNQSLCTRFTLVAFSSLAELQPVLFVLVLAIYLFTVGGNLIIISLIRVTPALHTPMYFFLVNLSFLEMCYITSVVPQMLVHLLVETKTISVGGCAAQMYVFSILGLTECCLLAAMAYDRFIAICHPLHYTLLMGPPVCLRLAAASWTTGVVVEAAQITWIFTLPFCGTGEIQHFFCDIMPVVKLACVDTSRNEIVIFAVSVLFIMSPCFLILCSYARILVTIVRIPSAAGRHKAFSTCSSHILVVSLFYGTALFTYLQPKTAHTPASDKATALMYTVVTPALNPVIYTLRNKEVKEAFQKLMHRNSLRQMA*	313	OQ379517
sOR10B1*07	ATGAGTGGAAACCAGTCCCTCTGCACCAGATTCACACTTGTGGCATTTTCCTCTCTGGCAGAGTTACAACCCGTGTTGTTCGTGCTGGTCTTAGCCATTTACTTGTTCACAGTGGGAGGAAACCTCATCATCATCAGCTTGATCAGGGTCACCCCTGCCCTGCACACACCCATGTATTTCTTCCTGGTGAACCTCTCCTTCCTGGAGATGTGCTATATCACCAGCGTGGTGCCTCAGATGCTGGTGCACCTGCTTGTGGAGACCAAGACCATAAGCGTGGGAGGCTGTGCAGCCCAGATGTACGTATTTAGCATCTTGGGACTGACAGAGTGCTGCCTGCTGGCAGCCATGGCTTATGACCGCTTCATAGCTATCTGTCACCCTCTGCATTACACGCTC…	942	MSGNQSLCTRFTLVAFSSLAELQPVLFVLVLAIYLFTVGGNLIIISLIRVTPALHTPMYFFLVNLSFLEMCYITSVVPQMLVHLLVETKTISVGGCAAQMYVFSILGLTECCLLAAMAYDRFIAICHPLHYTLLMGPPVCLKLAAASWTTGVVVEAAQITWIFTLPFCGTGEIQHFFCDIMPVVKLACVDTSRNEIVIFAVSVLFIMSPCFLILCSYARILVTIVRIPSAAGRCKAFSTCSSHILVVSLFYGTALFTYLQPKTAHTPASDKATALMYTVVTPALNPVIYTLRNKEVKEAFQKLMHRNSLRQMA*	313	OQ379518
sOR10B1*08	ATGAGTGGAAACCAGTCCCTCTGCACCAGATTCACACTTGTGGCATTTTCCTCTCTGGCAGAGTTACAACCCGTGCTGTTCGTGCTGGTCTTAGCCATTTACTTGTTCACAGTGGGAGGAAACCTCATCATCATCAGCTTGATCAGGGTCACCCCTGCCCTGCACACACCCATGTATTTCTTCCTGGTGAACCTCTCCTTCCTGGAGATGTGCTATATCACCAGCGTGGTGCCTCAGATGCTGGTGCACCTGCTTGTGGAGACCAAGACCATAAGCGTGGGAGGCTGTGCAGCCCAGATGTACGTATTTAGCATCTTGGGACTGACAGAGTGCTGCCTGCTGGCAGCCATGGCTTATGACCGCTTCATAGCTATCTGTCACCCTCTGCATTACACGCTC…	942	MSGNQSLCTRFTLVAFSSLAELQPVLFVLVLAIYLFTVGGNLIIISLIRVTPALHTPMYFFLVNLSFLEMCYITSVVPQMLVHLLVETKTISVGGCAAQMYVFSILGLTECCLLAAMAYDRFIAICHPLHYTLLMGPPVCLRLAAASWTTGVVVEAAQITWIFTLPFCGTGEIQHFFCDIMPVVKLACVDTSRNEIVIFAVSVLFIMSPCFLILCSYARILVTIVRIPSAAGRRKAFSTCSSHILVVSLFYGTALFTYLQPKTAHTPASDKATALMYTVVTPALNPVIYTLRNKEVKEAFQKLTHRNSLRQMA*	313	OQ379519
sOR10B1*09	ATGAGTGGAAACCAGTCCCTCTGCACCAGATTCACACTTGTGGCATTTTCCTCTCTGGCAGAGTTACAACCCGTGCTGTTCGTGCTGGTCTTAGCCATTTACTTGTTCACAGTGGGAGGAAACCTCATCATCATCAGCTTGATCAGGGTCACCCCTGCCCTGCACACACCCATGTATTTCTTCCTGGTGAACCTCTCCTTCCTGGAGATGTGCTATATCACCAGCGTGGTGCCTCAGATGCTGGTGCACCTGCTTGTGGAGACCAAGACCATAAGCGTGGGAGGCTGTGCAGCCCAGATGTACGTATTTAGCATCTTGGGACTGACAGAGTGCTGCCTGCTGGCAGCCATGGCTTATGACCGCTTCATAGCTATCTGTCACCCTCTGCATTACACGCTC…	942	MSGNQSLCTRFTLVAFSSLAELQPVLFVLVLAIYLFTVGGNLIIISLIRVTPALHTPMYFFLVNLSFLEMCYITSVVPQMLVHLLVETKTISVGGCAAQMYVFSILGLTECCLLAAMAYDRFIAICHPLHYTLLMGPPVCLKLAAASWTTGVVVEAAQITWIFTLPFCGTGEIQHFFCDIMPVVKLACVDTSRNEIVIFAVSVLFIMSPCFLILCSYARILVTIVRIPSAAGRHKAFSTCSSHILVVSLFYGTALFTYLQPKTAHTPASDKATALMYTVVTPALNPVIYTLRNKEVKEAFQKLMHRNSLRQMA*	313	OQ379520
sOR10B1*10	ATGAGTGGAAACCAGTCCCTCTGCACCAGATTCACACTTGTGGCATTTTCCTCTCTGGCAGAGTTACAACCCGTGCTGTTCGTGCTGGTCTTAGCCATTTACTTGTTCACAGTGGGAGGAAACCTCATCATCATCAGCTTGATCAGGGTCACCCCTGCCCTGCACACACCCATGTATTTCTTCCTGGTGAACCTCTCCTTCCTGGAGATGTGCTATATCACCAGCGTGGTGCCTCAGATGCTGGTGCACCTGCTTGTGGAGACCAAGACCATAAGCGTGGGAGGCTGTGCAGCCCAGATGTACGTATTTAGCATCTTGGGACTGACAGAGTGCTGCCTGCTGGCAGCCATGGCTTATGACCGCTTCATAGCTATCTGTCACCCTCTGCATTACACGCTC…	942	MSGNQSLCTRFTLVAFSSLAELQPVLFVLVLAIYLFTVGGNLIIISLIRVTPALHTPMYFFLVNLSFLEMCYITSVVPQMLVHLLVETKTISVGGCAAQMYVFSILGLTECCLLAAMAYDRFIAICHPLHYTLLMGPPVCLRLAAASWTTGVVVEAAQITWIFTLPFCGTGEIQHFFCDIMPVVKLACVDTSRNEIVIFAVSVLFIMSPCFLILCSYARILVTIVRIPSATGRHKAFSTCSSHILVVSLFYGTALFTYLQPKTAHTPASDKATALMYTVVTPALNPVIYTLRNKEVKEAFQKLMHRNSLRQMA*	313	OQ379521
sOR10L1*01	ATGAAGAGACAGAACCAGAGCGCGATCACTGAGTTCATCCTCTTAGGCTTCTCAAACCTGGGGCACCTGCAGATCCTTCTCTTCTTTATCTTCCTCCTGGTCTACCTGACCACTCTGATGGTCAATGCCACCATCATGACTGTCATTCGTCTGGATCGGGCTTTGCACACCCCTATGTACTTCTTTCTCTTTGTCCTCTCCTGCTCTGAAACCTGCTACACTTTGGTCATCATGCCAAAAATGCTGACCAACCTGCTTTCCACAAGTCTGACTATTTCTTTCTCTGCCTGTGCTGCCCAGCTCTACTTTTTTGTGGGCTTGGCTTGTACCAACTGTTTTCTAATTGCTGCAATGGGCTATGATCGCTATGTGGCCATCTGCAACCCTCTCAACTACACA…	945	MKRQNQSAITEFILLGFSNLGHLQILLFFIFLLVYLTTLMVNATIMTVIRLDRALHTPMYFFLFVLSCSETCYTLVIMPKMLTNLLSTSLTISFSACAAQLYFFVGLACTNCFLIAAMGYDRYVAICNPLNYTLIVSRATCMQLVFASTLCGFLISVVVNVLVFSVPFCASNRINHFFCDISPVIKLGCTDTNQKEMVIFFLSILVLLVPFVLIFISYVFIVSTILKISSVEGQHKAFATCASHLTVVIVHYGCASFIYLRPTSLYSSDKDRLVAVTYTVITPLLNPLVYTLRNKEVKMALRKVLSRYSFPKTI*	314	OQ379522
sOR10L1*02	ATGAAGAGACAGAACCAGAGCGCGATCACTGAGTTCATCCTCTTAGGCTTCTCAAACCTGGGGCACCTGCAGATCCTTCTCTTCTTTATCTTCCTCCTGGTCTACCTGACCACTCTGATGGTCAATGCCACCATCATGACTGTCATTCGTCTGGATCGGGCTTTGCACACCCCTATGTACTTCTTTCTCTTTGTCCTCTCCTGCTCTGAAACCTGCTACACTTTGGTCATTGTGCCAAAAATGCTGACCAACCTGCTTTCCACAAGTCTGACTATTTCCTTCTCTGCCTGTGCTGCCCAGCTCTACTTTTTTGTGGGCTTGGCTTGTACCAACTGTTTTCTAATTGCTGCAATGGGCTATGATCGCTATGTGGCCATCTGCAACCCTCTCAACTACACA…	945	MKRQNQSAITEFILLGFSNLGHLQILLFFIFLLVYLTTLMVNATIMTVIRLDRALHTPMYFFLFVLSCSETCYTLVIVPKMLTNLLSTSLTISFSACAAQLYFFVGLACTNCFLIAAMGYDRYVAICNPLNYTLIVSRATCMQLVFASTLCGFLISVVVNVLVFSVPFCASNQINHFFCDISPVIKLGCTDTNQKEMVIFFLSILVLLVPFVLIFISYVFIVSTILKISSVEGQRKAFATCASHLTVVIVHYGCASFIYLRPTSLYSSDKDRLVAVTYTVITPLLNPLVYTLRNKEVKMALRKVLSRYSFPKTI*	314	OQ379523
sOR10L1*03	ATGAAGAGACAGAACCAGAGCGCGATCACTGAGTTCATCCTCTTAGGCTTCTCAAACCTGGGGCACCTGCAGATCCTTCTCTTCTTTATCTTCCTCCTGGTCTACCTGACCACTCTGATGGTCAATGCCACCATCATGACTGTCATTCGTCTGGATCGGGCTTTGCACACCCCTATGTACTTCTTTCTCTTTGTCCTCTCCTGCTCTGAAACCTGCTACACTTTGGTCATCATGCCAAAAATGCTGACCAACCTGCTTTCCACAAGTCTGACTATTTCTTTCTCTGCCTGTGCTGCCCAGCTCTACTTTTTTGTGGGCTTGGCTTGTACCAACTGTTTTCTAATTGCTGCAATGGGCTATGATCGCTATGTGGCCATCTGCAACCCTCTCAACTACACA…	945	MKRQNQSAITEFILLGFSNLGHLQILLFFIFLLVYLTTLMVNATIMTVIRLDRALHTPMYFFLFVLSCSETCYTLVIMPKMLTNLLSTSLTISFSACAAQLYFFVGLACTNCFLIAAMGYDRYVAICNPLNYTLIVSRATCMQLVFASTLCGFLISVVVNVLVFSVPFCASNRINHFFCDISPVIKLGCTDTNQKEMVIFFLSILVLLVPFVLIFISYVFIVSTILKISSVEGQHKAFATCASHLTVVIVHYGCASFIYLRPTSLYSSDKDRLVAVTYTVITPLLNPLVYTLRNKEVKMALRKVLSRYSFPKTI*	314	OQ379524
sOR10L1*04	ATGAAGAGACAGAACCAGAGCGCGATCACTGAGTTCATCCTCTTAGGCTTCTCAAACCTGGGGCACCTGCAGATCCTTCTCTTCTTTATCTTCCTCCTGGTCTACCTGACCACTCTGATGGTCAATGCCACCATCATGACTGTCATTCGTCTGGATCGGGCTTTGCACACCCCTATGTACTTCTTTCTCTTTATCCTCTCCTGCTCTGAAACCTGCTACACTTTGGTCATTGTGCCAAAAATGCTGACCAACCTGCTTTCCACAAGTCTGACTATTTCTTTCTCTGCCTGTGCTGCCCAGCTCTACTTTTTTGTGGGCTTGGCTTGTACCAACTGTTTTCTAATTGCTGCAATGGGCTATGATCGCTATGTGGCCATCTGCAACCCTCTCAACTACACA…	945	MKRQNQSAITEFILLGFSNLGHLQILLFFIFLLVYLTTLMVNATIMTVIRLDRALHTPMYFFLFILSCSETCYTLVIVPKMLTNLLSTSLTISFSACAAQLYFFVGLACTNCFLIAAMGYDRYVAICNPLNYTLIVSRATCMQLVFASTLCGFLISVVVNVLVFSVPFCASNRINHFFCDISPVIKLGCTDTNQKEMVIFFLSILVLLVPFVLIFISYVFIVSTILKISSVEGQRKAFATCASHLTVVIVHYGCASFIYLRPTSLYSSDKDRLVAVTYTVITPLLNPLVYTLRNKEVKMALRKVLSRYSFPKTI*	314	OQ379525
sOR10L1*05	ATGAAGAGACAGAACCAGAGCGCGATCACTGAGTTCATCCTCTTAGGCTTCTCAAACCTGGGGGACCTGCAGATCCTTCTCTTCTTTATCTTCCTCCTGGTCTACCTGACCACTCTGATGGTCAATGCCACCATCATGACTGTCATTCGTCTGGATCGGGCTTTGCACACCCCTATGTACTTCTTTCTCTTTGTCCTCTCCTGCTCTGAAACCTGCTACACTTTGGTCATCGTGCCAAAAATGCTGACCAACCTGCTTTCCACAAGTCTGACTATTTCTTTCTCTGCCTGTGCTGCCCAGCTCTACTTTTTTGTGGGCTTGGCTTGTACCAACTGTTTTCTAATTGCTGCAATGGGCTATGATCGCTATGTGGCCATCTGCAACCCTCTCAACTACACA…	945	MKRQNQSAITEFILLGFSNLGDLQILLFFIFLLVYLTTLMVNATIMTVIRLDRALHTPMYFFLFVLSCSETCYTLVIVPKMLTNLLSTSLTISFSACAAQLYFFVGLACTNCFLIAAMGYDRYVAICNPLNYTLIVSRATCMQLVFASTLCGFLISVVVNVLVFSVSFCASNQINHFFCDISPVIKLGCTDTNQKEMFIFFLSILVLLVPFVLIFISYVFIVSTILKISSVEGQRKAFATCASHLTVVIVHYGCASFIYLRPTSLYSSDKDRLVAVTYTVITPLLNPLVYTLRNKEVKMALRKVLSRYSFPKTI*	314	OQ379526
sOR10L1*06	ATGAAGAGACAGAACCAGAGCGCGATCACTGAGTTCATCCTCTTAGGCTTCTCAAACCTGGGGCACCTGCAGATCCTTCTCTTCTTTATCTTCCTCCTGGTCTACCTGACCACTCTGATGGTCAATGCCACCATCATGACTGTCATTCGTCTGGATCGGGCTTTGCACACCCCTATGTACTTCTTTCTCTTTATCCTCTCCTGCTCTGAAACCTGCTACACTTTGGTCATTGTGCCAAAAATGCTGACCAACCTGCTTTCCACAAGTCTGACTATTTCTTTCTCTGCCTGTGCTGCCCAGCTCTACTTTTTTGTGGGCTTGGCTTGTACCAACTGTTTTCTAATTGCTGCAATGGGCTATGATCGCTATGTGGCCATCTGCAACCCTCTCAACTACACA…	945	MKRQNQSAITEFILLGFSNLGHLQILLFFIFLLVYLTTLMVNATIMTVIRLDRALHTPMYFFLFILSCSETCYTLVIVPKMLTNLLSTSLTISFSACAAQLYFFVGLACTNCFLIAAMGYDRYVAICNPLNYTLIVSRATCMQLVFASTLCGFLISVVVNVLVFSVPFCASNRINHFFCDISPVIKLGCTDTNQKEMVIFFLSILVLLVPFVLIFISYVFIVSTILKISSVEGQRKAFATCASHLTVVIVHYGCASFIYLRPTSLYSSDKDRLVAVTYTVITPLLNPLVYTLRNKEVKMALRKVLSRYSFPKTI*	314	OQ379527
sOR10L1*07	ATGAAGAGACAGAACCAGAGCGCGATCACTGAGTTCATCCTCTTAGGCTTCTCAAACCTGGGGCACCTGCAGATCCTTCTCTTCTTTATCTTCCTCCTGGTCTACCTGACCACTCTAATGGTCAATGCCACCATCATGACTGTCATTCGTCTGGATCGGGCTTTGCACACCCCTATGTACTTCTTTCTCTTTGTCCTCTCCTGCTCTGAAACCTGCTACACTTTGGTCATTGTGCCAAAAATGCTGACCAACCTGCTTTCCACAAGTCTGACTATTTCTTTCTCTGCCTGTGCTGCCCAGCTCTACTTTTTTGGCTTGTACCAACTGTTTTCTAATTGCTGCAATGGGCTATGATCGCTATGTGGCCATCTGCAACCCTCTCAACTACACACTCATTGT…	937	MKRQNQSAITEFILLGFSNLGHLQILLFFIFLLVYLTTLMVNATIMTVIRLDRALHTPMYFFLFVLSCSETCYTLVIVPKMLTNLLSTSLTISFSACAAQLYFFGLYQLFSNCCNGL*SLCGHLQPSQLHTHCQPSHLHAVGFCLNPLWFLDLCGCQRPGV*CALLCLQSDQPLFL*HFPCHKTGLHRHQPKGDGYLLPQHPGTAGSLCADFHLLCLHCFHHPQDLLSRGTA*GLCHLCLPPDSGHRPLWLCFLHLLEAHIPVLLR*GSACGSDLYGDHATTQPSCLHTEK*RSEDGSEKGSQ*ILIPQNYM	311	OQ379528
sOR11A7*01	ATGAATAAAACTCCCTGTCCAAAGAAAAGTTTCAAATGCCTCAGCAGCAAAGTGACTTTTCATTGTCTGTCTTCTCTCCACAGTCTGGGGACCATGAATAAGTCCGAGATATCTACAGTTACACAGTTTGTCTTGTTGGGTTTTCCTGGTCCCTGGAAAATGCAGATCACGTTTTTTTCAATGATTCTGTTGGTCTATGTCTTGACTCTAACTGGGAATATGGCCATCATTTGTGCCGTGAAGAGGGACCACCGACTCCATACCCCTATGTACATGTTCCTGGCTAACTTTTCCTTCCTAGAGATCTGGTATGTGACCTGCACAGTCCCCAATATGCTGGCCAATTTTCTCTCCAAAACCAAGACCATATCCTTCTCCAGTTGCTTCACTCAATTCTAC…	1038	MNKTPCPKKSFKCLSSKVTFHCLSSLHSLGTMNKSEISTVTQFVLLGFPGPWKMQITFFSMILLVYVLTLTGNMAIICAVKRDHRLHTPMYMFLANFSFLEIWYVTCTVPNMLANFLSKTKTISFSSCFTQFYFFFSLGTTECFLLCVMAYDRYLAICRPLHYPSIMTGQLCAILVCLCWLTGFLGYSIPIFFIFQLPFCGPNIIDHFLCDVNPLMALSCAPSPIIKHVFYSLSSIIIILTILYILGSYTLVLRSVLQVPSSAGRQKAFSTCGSHLVVVSLFYGTIMVMYVTPASGNSVAMHKIITLIYSIVTPFLNPLIYSLRNRDMKSALHQVLCGMRIIQSS*	345	OQ379529
sOR11A7*02	ATGAATAAAACTCCCTGTCCAAAGAAAAGTTTCAAATGCCTCAGCAGCAAAGTGACTTTTCATTGTCTGTCTTCTCTCCACAGTCTGGGGACCATGAATAAGTCCGAGATATCTACAGTTACACAGTTTGTCTTGTTGGGTTTTCCTGGTCCCTGGAAAATGCAGATCACGTTTTTTTCAATGATTCTGTTGGTCTATGTCTTGACTCTAACTGGGAATATGGCCATCATTTGTGCCGTGAAGAGGGACCACCGACTCCATACCCCTATGTACATGTTCCTGGCTAACTTTTCCTTCCTAGAGATCTGGTATGTGACCTGCACAGTCCCCATTATGCTGGCCAATTTTCTCTCCAAAACCAAGACCATATCCTTCTCCAGTTGCTTCACTCAATTCTAC…	1038	MNKTPCPKKSFKCLSSKVTFHCLSSLHSLGTMNKSEISTVTQFVLLGFPGPWKMQITFFSMILLVYVLTLTGNMAIICAVKRDHRLHTPMYMFLANFSFLEIWYVTCTVPIMLANFLSKTKTISFSSCFTQFYFFFSLGTTECFLLCVMAYDRYLAICRPLHYPSIMTGQLCAILVCLCWLTGFLGYSIPIFFIFQLPFCGPNIIDHFLCDVNPLMALSCAPSPIIKHVFYSLSSIIIILTILYILGSYTLVLRSVLQVPSSAGRQKAFSTCGSHLVVVSLFYGTIMVMYVTPASGNSVAMHKIITLIYSIVTPFLNPLIYSLRNRDMKSALHQVLCGMRIIQSS*	345	OQ379530
sOR11A7*03	ATGAATAAAACTCCCTGTCCAAAGAAAAGTTTCAAATGCTTCAGCAGCAAAGTGACTTTTCATTGTCTGTCTTCTCTCCACAGTCTGGGGACCATGAATAAGTCCGAGATATCTACAGTTACACAGTTTGTCTTGTTGGGTTTTCCTGGTCCCTGGAAAATGCAGATCACGTTTTTTTCAATGATTCTGTTGGTCTATGTCTTGACTCTAACTGGGAATATGGCCATCATTTGTGCCGTGAAGAGGGACCACCGACTCCATACCCCTATGTACATGTTCCTGGCTAACTTTTCCTTCCTAGAGATCTGGTATGTGACCTGCACAGTCCCCAATATGCTGGCCAATTTTCTCTCCAAAACCAAGACCATATCCTTCTCCAGTTGCTTCACTCAATTCTAC…	1038	MNKTPCPKKSFKCFSSKVTFHCLSSLHSLGTMNKSEISTVTQFVLLGFPGPWKMQITFFSMILLVYVLTLTGNMAIICAVKRDHRLHTPMYMFLANFSFLEIWYVTCTVPNMLANFLSKTKTISFSSCFTQFYFFFSLGTTECFLLCVMAYDRYLAICRPLHYPSIMTGQLCAILVCLCWLTGFLGYSIPIFFIFQLPFCGPNIIDHFLCDVNPLMALSCAPSPIIKHVFYSLSSIIIILTILYILGSYTLVLRSVLQVPSSAGRQKAFSTCGSHLVVVSLFYGTIMVMYVTPASGNSVAMHKIITLIYSIVTPFLNPLIYSLRNRDMKSALHQVLCGMRIIQSS*	345	OQ379531
sOR11A7*04	ATGAATAAAACTCCCTGTCCAAAGAAAAGTTTCAAATGCCTCAGCAGCAAAGTGACTTTTCATTGTCTGTCTTCTCTCCACAGTCTGGGGACCATGAATAAGTCCGAGATATCTACAGTTACACAGTTTGTCTTGTTGGGTTTTCCTGGTCCCTGGAAAATGCAGATCACGTTTTTTTCAATGATTCTGTTGGTCTATGTCTTGACTCTAACTGGGAATATGGCCATCATTTGTGCCGTGAAGAGGGACCACCGACTCCATACCCCTATGTACATGTTCCTGGCTAACTTTTCCTTCCTAGAGATCTGGTATGTGACCTGCACAGTCCCCAATATGCTGGCCAATTTTCTCTCCAAAACCAAGACCATATCCTTCTCCAGTTGCTTCACTCAATTCTAC…	1038	MNKTPCPKKSFKCLSSKVTFHCLSSLHSLGTMNKSEISTVTQFVLLGFPGPWKMQITFFSMILLVYVLTLTGNMAIICAVKRDHRLHTPMYMFLANFSFLEIWYVTCTVPNMLANFLSKTKTISFSSCFTQFYFFFSLGTTECFLLCVMAYDRYLAICRPLHYPSIMTGQLCAILVSLCWLTGFLGYSIPIFFIFQLPFCGPNIIDHFLCDVNPLMALSCAPSPIIKHVFYSLSSIIIILTILYILGSYTLVLRSVLQVPSSAGRQKAFSTCGSHLVVVSLFYGTIMVMYVTPASGNSVAMHKIITLIYSIVTPFLNPLIYSLRNRDMKSALHQVLCGMRIIQSS*	345	OQ379532
sOR13A6*01	ATGCAGGAACTCAACCAGTCCATCGTGACGGAATTCATCCTGCTGGGCTTTGCCTCCGACCCCAGGACCGACCCTCTGCTCTTCGTCTTCTTTCTAGTCTTTTACCTGCTTATCCTTGTGAGCAACAGCCTCCTAATCACCCTCATCCACCAGGACTCACACCTCCACACGCCCATGTACTTCTTCATCAGCGTCCTCTCCATGCTAGACGTCTGCTACACCACCACGACCGTGCCCCAGATGCTCGTGCACATTCTCAGCAGGAAGAGAGCCATCTCCTTTGCCAGATGTGTGGCCCAGATGTACCTCTTCCTCCTCTTTGGGGTTACCGAGTCCTGGCTTTTCTCCATCATGTCCGTGGACAGGTACTTGGCCATCTGCCACCCTCTCCGCTATAAG…	939	MQELNQSIVTEFILLGFASDPRTDPLLFVFFLVFYLLILVSNSLLITLIHQDSHLHTPMYFFISVLSMLDVCYTTTTVPQMLVHILSRKRAISFARCVAQMYLFLLFGVTESWLFSIMSVDRYLAICHPLRYKVIMSHRVCLLMVGICAAYGVVGGLSYTFFAMRLPYCGPNEIDHYFCEVPAVLKLACADTSLNDLVDFLTGFNVIVVPLSLVAIVYANIFATIMKIRSAQGRLKAFSTCTSHIAVVTMFAAPCVVMYMSPGSDSLSNSGKKMALFYNIATAFLNPVVYSLRNKDVKRAFLKLTGQGKAPE*	312	OQ379533
sOR13A6*02	ATGCAGGAACTCAACCAGTCCATCGTGACGGAATTCATCCTGCTGGGCTTTGCCTCCGACCCCAGGACCGACCCTCTGCTCTTCGTCTTCTTTCTAGTCTTTTACCTGCTTATCCTTGTGAGCAACAGCCTCCTAATCACCCTCATCCACCAGGACTCACACCTCCACACGCCCATGTACTTCTTCATCAGCGTCCTCTCCATGCTAGACGTCTGCTACACCACCACGACCGTGCCCCAGATGCTCGTGCACATTCTCAGCAGGAAGAGAGCCATCTCCTTTGCCAGATGTGTGGCCCAGATGTACCTCTTCCTCCTCTTTGGGGTTACCGAGTCCTGGCTTTTCTCCATCATGTCCGTGGACAGGTACTTGGCCATCTGCCACCCTCTCCGCTATAAG…	939	MQELNQSIVTEFILLGFASDPRTDPLLFVFFLVFYLLILVSNSLLITLIHQDSHLHTPMYFFISVLSMLDVCYTTTTVPQMLVHILSRKRAISFARCVAQMYLFLLFGVTESWLFSIMSVDRYLAICHPLRYKVIMSRWVCLLMVGICAAYGVVGGLSYTFFAMRLPYCGPNEIDHYFCEVPAVLKLACADTSLNDLVDFLTGFNVIVVPLSLVAIVYANIFATIMKIRSAQGRLKAFSTCTSHIAVVTMFAAPCVVMYMSPGSDSLSNSGKKMALFYNIATAFLNPVVYSLRNKDVKRAFLKLTGQGKAPE*	312	OQ379534
sOR13A6*03	ATGCAGGAACTCAACCAGTCCGCCGTGACGGAATTCATCCTGCTGGGCTTTGCCTCCGACCCCAGGACCGACCCTCTGCTCTTCGTCTTCTTTCTAGTCTTTTACCTGCTTATCCTTGTGAGCAACAGCCTCCTAATCACCCTCATCCACCAGGACTCACACCTCCACACGCCCATGTACTTCTTCATCAGCGTCCTCTCCATGCTAGACGTCTGCTACACCACCACGACCGTGCCCCAGATGCTCGTGCACATTCTCAGCAGGAAGAGAGCCATCTCCTTTGCCAGATGTGTGGCCCAGATGTACCTCTTCCTCCTCTTTGGGGTTACCGAGTCCTGGCTTTTCTCCATCATGTCCGTGGACAGGTACTTGGCCATCTGCCACCCTCTCCGCTATAAG…	939	MQELNQSAVTEFILLGFASDPRTDPLLFVFFLVFYLLILVSNSLLITLIHQDSHLHTPMYFFISVLSMLDVCYTTTTVPQMLVHILSRKRAISFARCVAQMYLFLLFGVTESWLFSIMSVDRYLAICHPLRYKVIMSRWVCLLMVGICAAYGVVGGLSYTFFAMRLPYCGPNEIDHYFCEVPAVLKLACADTSLNDLVDFLTGFNVIVVPLSLVAIVYANIFATIMKIRSAQGRLKAFSTCTSHIAVVTMFAAPCVVMYMSPGSDSLSNSGKKMALFYNIATAFLNPVVYSLRNKDVKRAFLKLTGQGKAPEG	312	OQ379535
sOR13A6*04	ATGCAGGAACTCAACCAGTCCGCCGTGACGGAATTCATCCTGCTGGGCTTTGCCTCCGACCCCAGGACCGACCCTCTGCTCTTCGTCTTCTTTCTAGTCTTTTACCTGCTTATCCTTGTGAGCAACAGCCTCCTAATCACCCTCATCCACCAGGACTCACACCTCCACACGCCCATGTACTTCTTCATCAGCGTCCTCTCCATGCTAGACGTCTGCTACACCACCACGACCGTGCCCCAGATGCTCGTGCACATTCTCAGCAGGAAGAGAGCCATCTCCTTTGCCAGATGTGTGGCCCAGATGTACCTCTTCCTCCTCTTTGGGGTTACCGAGTCCTGGCTTTTCTCCATCATGTCCGTGGACAGGTACTTGGCCATCTGCCACCCTCTCCGCTATAAG…	939	MQELNQSAVTEFILLGFASDPRTDPLLFVFFLVFYLLILVSNSLLITLIHQDSHLHTPMYFFISVLSMLDVCYTTTTVPQMLVHILSRKRAISFARCVAQMYLFLLFGVTESWLFSIMSVDRYLAICHPLRYKVIMSRWVCLLMVGICAAYGVVGGLSYTFFAMRLPYCGPNEIDHYFCEVPAVLKLACADTSLNDLVDFLTGFNVIVVPLSLVAIVYANIFATIMKIRSAQGRLKAFSTCTSHIAVVTMFAAPCVVMYMSPGSDSLSNSGKKMALFYNIATAFLNPVVYSLRNKDVKRAFLKLTGQGKAPE*	312	OQ379536
sOR13A6*05	ATGCAGGAACTCAACCAGTCCGCCGTGACGGAATTCATCCTGCTGGGCTTTGCCTCCGACCCCAGGACCGACCCTCTGCTCTTCGTCTTCTTTCTAGTCTTTTACCTGCTTATCCTTGTGAGCAACAGCCTCCTAATCACCCTCATCCACCAGGACTCACACCTCCACACGCCCATGTACTTCTTCATCAGCGTCCTCTCCATGCTAGACGTCTGCTACACCACCACGACCGTGCCCCAGATGCTCGTGCACATTCTCAGCAGGAAGAGAGCCATCTCCTTTGCCAGATGTGTGGCCCAGATGTACCTCTTCCTCCTCTTTGGGGTTACCGAGTCCTGGCTTTTCTCCATCATGTCCGTGGACAGGTACTTGGCCATCTGCCACCCTCTCCGCTATAAG…	939	MQELNQSAVTEFILLGFASDPRTDPLLFVFFLVFYLLILVSNSLLITLIHQDSHLHTPMYFFISVLSMLDVCYTTTTVPQMLVHILSRKRAISFARCVAQMYLFLLFGVTESWLFSIMSVDRYLAICHPLRYKVIMSRWVCLLMVGICAAYGVVGGLSYTFFAMRLPYCGPNEIDHYFCEVPAVLKLACADTSLNDLVDFLTGFNVIVVPLSLVAIVYANIFATIMKIRSAQGRLKAFSTCTSHIAVVTMFAAPCVVMYMSPGSDSLSNSGKKMALFYNIATAFLNPVVYSLRNKDVKRAFLKLTGQGKAPE*	312	OQ379537
sOR13B10*01	ATGGAAAGGACCAATTGGACAGAGATTGAGTTCATTTTACAGGGACTTTCTGAGTACCCAAGAGCTGAAAAATTCCTTTTTGTGATATGCTTAGTGATGTACCTGGTAATCCTCCTGGGGAATAGCACCTTGATCATCCTCACTCTCCTGGATGCCCGCCTTCACACCCCTATGTACTTCTTCCTTGGTAATCTTTCCTTCCTAGACATTTGGTACACATCCTCCTTTATCCCCTCAATGCTAATACACTTCCTTTCAGAGAAAAAATCCATCTCCTTCACTAGATGTGTTGTTCAGATGTCTGTCTCTTACACTATGGGGTCCACAGAGTGTGTGCTCCTAGCAGTGATGGCATATGACCGTTATGTAGCCATCTGCATCCCTTTGAGGTACCCCATC…	954	MERTNWTEIEFILQGLSEYPRAEKFLFVICLVMYLVILLGNSTLIILTLLDARLHTPMYFFLGNLSFLDIWYTSSFIPSMLIHFLSEKKSISFTRCVVQMSVSYTMGSTECVLLAVMAYDRYVAICIPLRYPIIMSKALCIQMAALSWGLGFLNSLTETILAVRLPFCGKNAINHFVCEILAFVKLACTDISLNEITIMLGNVLFLFSPLLLICVSYIFILSTVLRINSAEGRKKAFSTCSAHVTVVTVFYGTILFMYMKPKSKDSAFDKLIALFYGVVTPMLNPIIYSLRNTEVHGAMRKLMTRLVWEERMRNLHL*	317	OQ379538
sOR13B10*02	ATGGAAAGGACCAATTGGACAGAGATTGAGTTCATTTTACAGGGACTTTCTGAGTACCCAAGAGCTGAAAAATTCCTTTTTGTGATATGCTTAGTGATGTACCTGGTAATCCTCCTGGGGAATAGCACCTTGATCATCCTCACTCTCCTGGATGCCCGCCTTCACACCCCTATGTACTTCTTCCTTGGTAATCTTTCCTTCCTAGACATTTGGTACACATCCTCCTTTATCCCCTCAATGCTAATACACTTCCTTTCAGAGAAAAAATCCATCTCCTTCACTAGATGTGTTGTTCAGATGTCTGTCTCTTACACTATGGGGTCCACAGAGTGTGTGCTCCTAGCAGTGATGGCATATGACCGTTATGTAGCCATCTGCATCCCTTTGAGGTACCCCATC…	954	MERTNWTEIEFILQGLSEYPRAEKFLFVICLVMYLVILLGNSTLIILTLLDARLHTPMYFFLGNLSFLDIWYTSSFIPSMLIHFLSEKKSISFTRCVVQMSVSYTMGSTECVLLAVMAYDRYVAICIPLRYPIIMSKALCIQMAALSWGLGFLNSLTETILAVRLPFCGKNVINHFVCEILAFVKLACTDISLNEITIMLGNVLFLFSPLLLICVSYIFILSTVLRINSAEGRKKAFSTCSAHVTVVTVFYGTILFMYMKPKSKDSAFDKLIALFYGVVTPMLNPIIYSLRNTEVHGAMRKLMTRLVWEERMRNLHL*	317	OQ379539
sOR13B10*03	ATGGAAAGGACCAATTGGACAGAGATTGAGTTCATTTTACAGGGACTTTCTGAGTACCCAAGAGCTGAAAAATTCCTTTTTGTGATATGCTTAGTGATGTACCTGGTAATCCTCCTGGGGAATAGCACCTTGATCATCCTCACTCTCCTGGATGCCCGCCTTCACACCCCTATGTACTTCTTCCTTGGTAATCTTTCCTTCCTAGACATTTGGTACACATCCTCCTTTATCCCCTCAATGCTAATACACTTCCTTTCAGAGAAAAAATCCATCTCCTTCACTAGATGTGTTGTTCAGATGTCTGTCTCTTACACTATGGGGTCCACAGAGTGTGTGCTCCTAGCAGTGATGGCATATGACCGTTACGTAGCCATCTGCATCCCTTTGAGGTACCCCATC…	954	MERTNWTEIEFILQGLSEYPRAEKFLFVICLVMYLVILLGNSTLIILTLLDARLHTPMYFFLGNLSFLDIWYTSSFIPSMLIHFLSEKKSISFTRCVVQMSVSYTMGSTECVLLAVMAYDRYVAICIPLRYPIIMSKALCIQMAALSWGLGFLNSLTETILAVRLPFCGKNVINHFVCEILAFVKLACTDISLNEITIMLGNVLFLFSPLLLICVSYIFILSTVLRINSAEGRKKAFSTCSAHVTVVTVFYGTILFMYMKPKSKDSAFDKLIALFYGVVTPMLNPIIYSLRNTEVHGAMRKLMTRLVWEERMRNLHL*	317	OQ379540
sOR13B10*04	ATGGAAAGGACCAATTGGACAGAGATTGAGTTCATTTTACAGGGACTTTCTGAGTACCCAAGAGCTGAAAAATTCCTTTTTGTGATATGCTTAGTGATGTACCTGGTAATCCTCCTGGGGAATAGCACCTTGATCATCCTCACTCTCCTGGATGCCCGCCTTCACACCCCTATGTACTTCTTCCTTGGTAATCTTTCCTTCCTAGACATTTGGTACACATCCTCCTTTATCCCCTCAATGCTAATACACTTCCTTTCAGAGAAAAAATCCATCTCCTTCACTAGATGTGTTGTTCAGATGTCTGTCTCTTACACTATGGGGTCCACAGAGTGTGTGCTCCTAGCAGTGATGGCATATGACCGTTACGTAGCCATCTGCATCCCTTTGAGGTACCCCATC…	954	MERTNWTEIEFILQGLSEYPRAEKFLFVICLVMYLVILLGNSTLIILTLLDARLHTPMYFFLGNLSFLDIWYTSSFIPSMLIHFLSEKKSISFTRCVVQMSVSYTMGSTECVLLAVMAYDRYVAICIPLRYPIIMSKALCIQMAALSWGLGFLNSLTETILAVRLPFCGKNVINHFVCEILAFVKLACTDISLNEITIMLGNVLFLFSPLLLICVSYIFILSTVLRINSAEGRKKAFSTCSAHVTVVTVFYGTILFMYMKPKSKDSAFDKLIALFYGVVTPMLNPIIYSLRNTEVHGAMRKLMTRLVWEERMRNLHL*	317	OQ379541
sOR13K1*01	ATGGATATTCCGGTTATTGATAATGCCAGCGAAGTGACAGAGTTCGTCCTGGTGGGTCTGTCTAATCATCCAAAAGCCCAGGCTGCCTTTTACTGCACCATGGTAGCAGTGTACCTGGTCACGTTGGTGGGCAACGGTCTCATCATTGTCATGGTTAGAGTGGAAAAGCAGCTTCACACCCCTATGTATTTTTTCTTAAGCAATCTGTCCTTCCTTGATATCTGCTACTCTAGCAATTCAGTGCCTTTTTTATTGTTCAATGGTTTAAAAGACTACCCCACCATTTCCTATACTGGTTGTTATGCCCAGATGACCATCGCTCTTTCTCTGGGGATGACAGAATGCCTCCTCCTCGCTGTCATGGCTTATGACAGATTTATTGCAATCTCCAATCCCCTG…	939	MDIPVIDNASEVTEFVLVGLSNHPKAQAAFYCTMVAVYLVTLVGNGLIIVMVRVEKQLHTPMYFFLSNLSFLDICYSSNSVPFLLFNGLKDYPTISYTGCYAQMTIALSLGMTECLLLAVMAYDRFIAISNPLRYSIIMNHQVCVQLAVVTWASAFLLAIIPIIAIPARFCGHNIINHFTCEVQALLKLICSDTPVRLILGLVISIFTLPLPFTFILISYFCIVVAVLRIRSAEARLKAFSTCGSHLTVVTIFYGTAIYMYLKPQSREYQDQGKVVSAFYGVVTPMLNPVIYTLRNKDVKEALRKRIRKKKS*	312	OQ379542
sOR13K1*02	ATGGATATTCCGGTTATTGATAATGCCAGCGAAGTGACAGAGTTCGTCCTGGTGGGTCTGTCTAATCATCCAAAAGCCCAGGCTGCCTTTTACTGCACCATGGTAGCAGCCTACCTGATCACGTTGGTGGGCAACGGTCTCATCATTGTCGTGGTTAGAGTGGAAAAGCAGCTTCACACCCCTATGTATTTTTTCTTAAGCAATCTGTCCTTCCTTGACATCTGCTACTCTAGCAATTCAGTGCCTTTTTTATTGTTCAATGGTTTAAAAGACTACCCCACCATTTCCTATACTGGTTGTTATGCCCAGATGACCATCGCTCTTTCTCTGGGGATGACAGAATGCCTCCTCCTCGCTGTCATGGCTTATGACAGATTTATTGCAATCTCCAATCCCCTG…	939	MDIPVIDNASEVTEFVLVGLSNHPKAQAAFYCTMVAAYLITLVGNGLIIVVVRVEKQLHTPMYFFLSNLSFLDICYSSNSVPFLLFNGLKDYPTISYTGCYAQMTIALSLGMTECLLLAVMAYDRFIAISNPLRYSIIMNHQVCVQLAVVTWASAFLLAIIPIIAIPARFCGHNIINHFTCEVQALLKLICSDTPVRLILGLVISIFTLPLPFTFILISYFCIVVAVLRIRSAEARLKAFSTCGSHLTVVTIFYGTAIYMYLKPQSREYQDQGKVVSAFYGVVTPMLNPVIYTLRNKDVKEALRKRIRKKKS*	312	OQ379543
sOR13K1*03	ATGGATATTCCGGTTATTGATAATGCCAGCGAAGTGACAGAGTTCGTCCTGGTGGGTCTGTCTAATCATCCAAAAGCCCAGGCTGCCTTTTACTGCACCATGGTAGCAGCCTACCTGATCACGTTGGTGGGCAACGGTCTCATCATTGTCGTGGTTAGAGTGGAAAAGCAGCTTCACACCCCTATGTATTTTTTCTTAAGCAATCTGTCCTTCCTTGACATCTGCTACTCTAGCAATTCAGTGCCTTTTTTATTGTTCAATGGTTTAAAAGACTACCCCACCATTTCCTATACTGGTTGTTATGCCCAGATGACCATCGCTCTTTCTCTGGGGATGACAGAATGCCTCCTCCTTGCTGTCATGGCTTATGATAGATTTATTGCAATCTCCAATCCCCTG…	939	MDIPVIDNASEVTEFVLVGLSNHPKAQAAFYCTMVAAYLITLVGNGLIIVVVRVEKQLHTPMYFFLSNLSFLDICYSSNSVPFLLFNGLKDYPTISYTGCYAQMTIALSLGMTECLLLAVMAYDRFIAISNPLHYSIIMNHQVCVQLAVVTWASAFLLAIIPIIAIPARFCGHNIINHFTCEVQALLKLICSDTPVRLILGLVISIFTLPLPFTFILISYFCIVVAVLRIRSAEARLKAFSTCGSHLTVVTIFYGTAIYMYLKPQSREYQDQGKVVSAFYGVVTPMLNPVIYTLRNKDVKEALRKRIRKKKS*	312	OQ379544
sOR13K1*04	ATGGATATTCCGGTTATTGATAATGCCAGCGAAGTGACAGAGTTCGTCCTGGTGGGTCTGTCTAATCATCCAAAAGCCCAGGCTGCCTTTTACTGCACCATGGTAGCAGCCTACCTGATCACGTTGGTGGGCAACGGTCTCATCATTGTCGTGGTTAGAGTGGAAAAGCAGCTTCACACCCCTATGTATTTTTTCTTAAGCAATCTGTCCTTCCTTGACATCTGCTACTCTAGCAATTCAGTGCCTTTTTTATTGTTCAATGGTTTAAAAGACTACCCCACCATTTCCTATACTGGTTGTTATGCCCAGATGACCATCGCTCTTTCTCTGGGGATGACAGAATGCCTCCTCCTTGCTGTCATGGCTTATGATAGATTTATTGCAATCTCCAATCCCCTG…	939	MDIPVIDNASEVTEFVLVGLSNHPKAQAAFYCTMVAAYLITLVGNGLIIVVVRVEKQLHTPMYFFLSNLSFLDICYSSNSVPFLLFNGLKDYPTISYTGCYAQMTIALSLGMTECLLLAVMAYDRFIAISNPLHYSIIMNHQVCVQLAVVTWASAFLLAIIPIIAIPARFCGHNIINHFTCEVQALLKLICSDTPVRLILGLVISIFTLPLPFTFIVISYFCIVVAVLRIRSAEARLKAFSTCGSHLTVVTIFYGTAIYMYLKPQSREYQDQGKVVSAFYGVVTPMLNPVIYTLRNKDVKEALRKRIRKKKS*	312	OQ379545
sOR13K1*05	ATGGATATTCCGGTTATTGATAATGCCAGCGAAGTGACAGAGTTCGTCCTGGTGGGTCTGTCTAATCATCCAAAAGCCCAGGCTGCCTTTTACTGCACCATGGTAGCAGTGTACCTGGTCACGTTGGTGGGCAACGGTCTCATCATTGTCATGGTTAGAGTGGAAAAGCAGCTTCACACCCCTATGTATTTTTTCTTAAGCAATCTGTCCTTCCTTGACATCTGCTACTCTAGCAATTCAGTGCCTTTTTTATTGTTCAATGGTTTAAAAGACTACCCCACCATTTCCTATACTGGTTGTTATGCCCAGATGACCATCGCTCTTTCTCTGGGGATGACAGAATGCCTCCTCCTCGCTGTCATGGCTTATGACAGATTTATTGCAATCTCCAATCCCCTG…	939	MDIPVIDNASEVTEFVLVGLSNHPKAQAAFYCTMVAVYLVTLVGNGLIIVMVRVEKQLHTPMYFFLSNLSFLDICYSSNSVPFLLFNGLKDYPTISYTGCYAQMTIALSLGMTECLLLAVMAYDRFIAISNPLRYSIIMNHQVCVQLAVVTWASAFLLAIIPIIAIPARFCGHNIINHFTCEVQALLKLICSDTPVRLILGLVISIFTLPLPFTFILISYFCIVVAVLRIRSAEARLKAFSTCGSHLTVVTIFYGTAIYMYLKPQSREYQDQGKVVSAFYGVVTPMLNPVIYTLRNKDVKEALRKRIRKKKS*	312	OQ379546
sOR13K1*06	ATGGATATTCCGGTTATTGATAATGCCAGCGAAGTGACAGAGTTCGTCCTGGTGGGTCTGTCTAATCATCCAAAAGCCCAGGCTGCCTTTTACTGCACCATGGTAGCAGTGTACCTGGTCACGTTGGTGGGCAACGGTCTCATCATTGTCATGGTTAGAGTGGAAAAGCAGCTTCACACCCCTATGTATTTTTTCTTAAGCAATCTGTCCTTCCTTGATATCTGCTACTCTAGCAATTCAGTGCCTTTTTTATTGTTCAATGGTTTAAAAGACTACCCCACCATTTCCTATACTGGTTGTTATGCCCAGATGACCATCGCTCTTTCTCTGGGGATGACAGAATGCCTCCTCCTCGCTGTCATGGCTTATGACAGATTTATTGCAATCTCCAATCCCCTG…	939	MDIPVIDNASEVTEFVLVGLSNHPKAQAAFYCTMVAVYLVTLVGNGLIIVMVRVEKQLHTPMYFFLSNLSFLDICYSSNSVPFLLFNGLKDYPTISYTGCYAQMTIALSLGMTECLLLAVMAYDRFIAISNPLRYSIIMNHQVCVQLAVVTWASAFLLAIIPIIAIPARFCGHNIINHFTCEVQALLKLICSDTPVRLILGLVISIFTLPLPFTFIVISYFCIVVAVLRIRSAEARLKAFSTCGSHLTVVTIFYGTAIYMYLKPQSREYQDQGKVVSAFYGVVTPMLNPVIYTLRNKDVKEALRKRIRKKKS*	312	OQ379547
sOR13K1*07	ATGGATATTCCGGTTATTGATAATGCCAGCGAAGTGACAGAGTTCGTCCTGGTGGGTCTGTCTAATCATCCAAAAGCCCAGGCTGCCTTTTACTGCACCATGGTAGCAGTGTACCTGGTCACGTTGGTGGGCAACGGTCTCATCATTGTCATGGTTAGAGTGGAAAAGCAGCTTCACACCCCTATGTATTTTTTCTTAAGCAATCTGTCCTTCCTTGATATCTGCTACTCTAGCAATTCAGTGCCTTTTTTATTGTTCAATGGTTTAAAAGACTACCCCACCATTTCCTATACTGGTTGTTATGCCCAGATGACCATCGCTCTTTCTCTGGGGATGACAGAATGCCTCCTCCTTGCTGTCATGGCTTATGATAGATTTATTGCAATCTCCAGTCCCCTG…	939	MDIPVIDNASEVTEFVLVGLSNHPKAQAAFYCTMVAVYLVTLVGNGLIIVMVRVEKQLHTPMYFFLSNLSFLDICYSSNSVPFLLFNGLKDYPTISYTGCYAQMTIALSLGMTECLLLAVMAYDRFIAISSPLRYSIIMNHQVCVQLAVVTWASAFLLAIIPIIAIPARFCGHNIINHFTCEVQALLKLICSDTPVRLILGLVISIFTLPLPFTFILISYFCIVVAVLRIRSAEARLKAFSTCGSHLTVVTIFYGTAIYMYLKPQSREYQDQGKVVSAFYGVVTPMLNPVIYTLRNKDVKEALRKRIRKKKS*	312	OQ379548
sOR14A3*01	ATGAGCAATTCTACCATGATGACCGAATTTCTCCTCATAAGCGTTGCTGATACATGGAAGTTAAGGGTCCTGTACTCCATGTTGTTCCTTTTCATATACTTGGCTACCTTGTTAGGGAATCTTCTCATTGTCACTGTCACCACATTTGACCAGAAACTTAACACACCCATGTACTTCTTCCTCAGAAATCTGTCTGTCTTGGATATGTGTTATATTACTGTCACTGTACCCAATACCTGTGTCTGTTTTCTCACTGGTAACAGAACCATTTCTGTGGCTGCTTGTGCCACCCAGGTATTCTTGGTCATTTACTTTGCCTATGTGGAGATTCTGTTCCTCACCGTTATGGCTCAAGACCGCTATGTGGCCATCTGCCAGCCACTCCATTACACAATTACT…	912	MSNSTMMTEFLLISVADTWKLRVLYSMLFLFIYLATLLGNLLIVTVTTFDQKLNTPMYFFLRNLSVLDMCYITVTVPNTCVCFLTGNRTISVAACATQVFLVIYFAYVEILFLTVMAQDRYVAICQPLHYTITMNRKVCIQMTLVSLLSGLVYSGVHTGKTFQLTFCRSNVIHQFFCDVSSLLRISCSDTSSNFTLLLVSVIVVGGFCFIFITVSYINIFRTMLKFSIREQRKAFSTCVPHIFVLTVFLSSIISVYLRPSVTSETIKDMILSAFYTMVPPFLNPIIYSFRNTQIKEAVRRVIF*	303	OQ379549
sOR14A3*02	ATGAGCAATTCTACCATGATGACCGAATTTCTCCTCATAAGCATTGCTGATACATGGAAGTTAAGGGTCCTGTACTCCATGTTGTTCCTTTTCATATACTTGGTTACCTTGTTAGGGAATCTTCTCATTGTCACTGTCACCACATTTGACCAGAAACTTAACACACCCATGTACTTCTTCCTCAGAAATCTGTCTGTCTTGGATATGTGTTATATTACTGTCACTGTACCCAATACCTGTGTCTATTTTCTCACTGGTAACAGAACCATTTCTGTGGCTGCTTGTGCCACCCAGGTATTCTTGGTCATTTACTTTGCCTATGTGGAGATTCTGTTCCTCACCATTATGGCTCAAGACCGCTATACGGCCATCTGCCAGCCACTCCATTACACAATTATT…	912	MSNSTMMTEFLLISIADTWKLRVLYSMLFLFIYLVTLLGNLLIVTVTTFDQKLNTPMYFFLRNLSVLDMCYITVTVPNTCVYFLTGNRTISVAACATQVFLVIYFAYVEILFLTIMAQDRYTAICQPLHYTIIMNNKVCIQMTLVSLLSGLVYSGVHTGKTFQLTFCRSNVIHQFFCDVSSLLRISCSDTSSNFTLLLVSVIVVGGFCFIFITVSYINIFRTMLKFSIREQRKAFSTCVPHIFVLTVFLSSIISVYLRPSVTSETIKDMILSAFYTMVPPFLNPIIYSFRNTQIKEAVRRVIF*	303	OQ379550
sOR14A3*03	ATGAGCAATTCTACCATGATGACCGAATTTCTCCTCATAAGCGTTGCTGATACATGGAAGTTAAGGGTCCTGTACTCCATGTTGTTCCTTTTCATATACTTGGCTACCTTGTTAGGGAATCTTCTCATTGTCACTGTCACCACATTTGACCAGAAACTTAACACACCCATGTACTTCTTCCTCAGAAATCTGTCTGTCTTGGATATGTGCTACATTACTGTCACTGTACCCAATACCTGTGTCTGTTTTCTCACTGGTAACAGAACCATTTCTGTGGCTGCTTGTGCCACCCAGGTATTCTTGGTCATTTACTTTGCCTATGTGGAGATTCTGTTCCTCACCGTTATGGCTCAAGACTGCTATGTGGCCATCTGCCAGCCACTCCATTACACAATTACT…	912	MSNSTMMTEFLLISVADTWKLRVLYSMLFLFIYLATLLGNLLIVTVTTFDQKLNTPMYFFLRNLSVLDMCYITVTVPNTCVCFLTGNRTISVAACATQVFLVIYFAYVEILFLTVMAQDCYVAICQPLHYTITMNRKVCIQMTLVSLLSGLVYSGVHTGKTFQLTFCRSNVIHQFFCDVSSLLRISCSDTSSNFTFLLVSVIVVGGFCFIFITVSYINIFRTMLKFSIREQRKAFSTCVPHIFVLTVFLSSIISVYLRPSVTSETIKDMILSAFYTMVPPFLNPIIYSFRNTQIKEAVRRVIF*	303	OQ379551
sOR14A3*04	ATGAGCAATTCTACCATGATGACCGAATTTCTCCTCATAAGCGTTGCTGATACATGGAAGTTAAGGGTCCTGTACTCCATGTTGTTCCTTTTCATATACTTGGCTACCTTGTTAGGGAATCTTCTCATTGTCACTGTCACCACATTTGACCAGAAACTTAACACACCCATGTACTTCTTCCTCAGAAATCTGTCTGTCTTGGATATGTGTTATATTACTGTCACTGTACCCAATACCTGTGTCTGTTTTCTCACTGGTAACAGAACCATTTCTGTGGCTGCTTGTGCCACCCAGGTATTCTTGGTCATTTACTTTGCCTATGTGGAGATTCTGTTCCTCACCGTTATGGCTCAAGACTGCTATGTGGCCATCTGCCAGCCACTCCATTACACAATTACT…	912	MSNSTMMTEFLLISVADTWKLRVLYSMLFLFIYLATLLGNLLIVTVTTFDQKLNTPMYFFLRNLSVLDMCYITVTVPNTCVCFLTGNRTISVAACATQVFLVIYFAYVEILFLTVMAQDCYVAICQPLHYTITMNRKVCIQMTLVSLLSGLVYSGVHTGKTFQLTFCRSNVIHQFFCDVSSLLRISCSDTSSSFTLLLVSVIVVGGFCFIFITVSYINIFRTMLKFSIREQRKAFSTCVPHIFVLTVFLSSIISVYLRPSVTSETIKDMILSAFYTMVPPFLNPIIYSFRNTQIKEAVRRVIF*	303	OQ379552
sOR14A3*05	ATGAGCAATTCTACCATGATGACCGAATTTCTCCTCATAAGCGTTGCTGATACATGGAAGATAAGGGTCCTGCACTCCATGTTGTTCCTTTTCATATACTTGGTTACCTTGTTAGGGAATCTTCTCATTGTCACTGTCACCACATTTGACCAGAAACTTAACACACCCATGTACTTCTTCCTCAGAAATCTGTCTGTCTTGGATATGTGTTATATTACTGTCACTGTACCCAATACCTGTGTCTATTTTCTCACTGGTAACAGAACCATTTCTGTGGCTGCTTGTGCCACCCAGGTATTCTTGGTCATTTACTTTGCCTATGTGGAGATTCTGTTCCTCACCATTATGGCTCAAGACCGCTATGTGGCCATCTGCCAGCCACTCCATTACACAATTATT…	912	MSNSTMMTEFLLISVADTWKIRVLHSMLFLFIYLVTLLGNLLIVTVTTFDQKLNTPMYFFLRNLSVLDMCYITVTVPNTCVYFLTGNRTISVAACATQVFLVIYFAYVEILFLTIMAQDRYVAICQPLHYTIIMNRKVCIQMTLVSLLSGLVYSGVHTGKTFQLTFCRSNVIHQFFCDVSSLLRISCSDTSSNFTLLLVSVIVVGGFCFIFITVSYINIFRTMLKFSIREQRKAFSTCVPHIFVLTVFLSSIISVYLRPSVTSETIKDMILSAFYTMVPPFLNPIIYSFRNTQIKEAVRRVIF*	303	OQ379553
sOR14A3*06	ATGAGCAATTCTACCATGATGACCGAATTTCTCCTCATAAGCGTTGCTGATACATGGAAGTTAAGGGTCCTGTACTCCATGTTGTTCCTTTTCATATACTTGGCTACCTTGTTAGGGAATCTTCTCATTGTCACTGTCACCACATTTGACCAGAAACTTAACACACCCATGTACTTCTTCCTCAGAAATCTGTCTGTCTTGGATATGTGTTATATTACTGTCACTGTACCCAATACCTGTGTCTGTTTTCTCACTGGTAACAGAACCATTTCTGTGGCTGCTTGTGCCACCCAGGTATTCTTGGTCATTTACTTTGCCTATGTGGAGATTCTGTTCCTCACCGTTATGGCTCAAGACTGCTATGTGGCCATCTGCCAGCCACTCCATTACACAATTACT…	912	MSNSTMMTEFLLISVADTWKLRVLYSMLFLFIYLATLLGNLLIVTVTTFDQKLNTPMYFFLRNLSVLDMCYITVTVPNTCVCFLTGNRTISVAACATQVFLVIYFAYVEILFLTVMAQDCYVAICQPLHYTITMNRKVCIQMTLVSLLSGLVYSGVHTGKTFQLTFCRSNVIHQFFCDVSSLLRISCSDTSSNFTFLLVSVIVVGGFCFIFITVSYINIFRTMLKFSIREQRKAFSTCVPHIFVLTVFLSSIISVYLRPSVTSETIKDMILSAFYTMVPPFLNPIIYSFRNTQIKEAVRRVIF*	303	OQ379554
sOR14A3*07	ATGAGCAATTCTACCATGATGACCGAATTTCTCCTCATAAGCGTTGCTGATACATGGAAGTTAAGGGTCCTGCACTCCATGTTGTTCCTTTTCATATACTTGGTTACCTTGTTAGGGAATCTTCTCATTGTCACTGTCACCACATTTGACCAGAAACTTAACACACCCATGTACTTCTTCCTCAGAAATCTGTCTGTCTTGGATATGTGTTATATTACTGTCACTGTACCCAATACCTGTGTCTATTTTCTCACTGGTAACAGAACCATTTCTGTGGCTGCTTGTGCCACCCAGGTATTCTTGGTCATTTACTTTGCCTATGTGGAGATTCTGTTCCTCACCATTATGGCTCAAGACCGCTATGTGGCCATCTGCCAGCCACTCCATTACACAATTATT…	912	MSNSTMMTEFLLISVADTWKLRVLHSMLFLFIYLVTLLGNLLIVTVTTFDQKLNTPMYFFLRNLSVLDMCYITVTVPNTCVYFLTGNRTISVAACATQVFLVIYFAYVEILFLTIMAQDRYVAICQPLHYTIIMNRKVCIQMTLVSLLSGLVYSGVHTGKTFQLTFCRSNVIHQFFCDVSSLLRISCSDTSSNFTLLLVSVIVVGGFCFIFITVSYINIFRTMLKFSIREQRKAFSTCVPHIFVLTVFLSSIISVYLRPSVTSETIKDMILSAFYTMVPPFLNPIIYSFRNTQIKEAVRRVIF*	303	OQ379555
sOR14A3*08	ATGAGCAATTCTACCATGATGACCGAATTTCTCCTCATAAGCGTTGCTGATACATGGAAGTTAAGGGTCCTGCACTCCATGTTGTTCCTTTTCATATACTTGGTTACCTTGTTAGGGAATCTTCTCATTGTCACTGTCACCACATTTGACCAGAAACTTAACACACCCATGTACTTCTTCCTCAGAAATCTGTCTGTCTTGGATATGTGTTATATTACTGTCACTGTACCCAATACCTGTGTCTATTTTCTCACTGGTAACAGAACCATTTCTGTGGCTGCTTGTGCCACCCAGGTATTCTTGGTCATTTACTTTGCCTATGTGGAGATTCTGTTCCTCACCATTATGGCTCAAGACCGCTATGTGGCCATCTGCCAGCCACTCCATTACACAATTACT…	912	MSNSTMMTEFLLISVADTWKLRVLHSMLFLFIYLVTLLGNLLIVTVTTFDQKLNTPMYFFLRNLSVLDMCYITVTVPNTCVYFLTGNRTISVAACATQVFLVIYFAYVEILFLTIMAQDRYVAICQPLHYTITMNRKVCIQMTLVSLLSGLVYSGVHTGKTFQLTFCRSNVIHQFFCDVSSLLRISCSDTSSNFTLLLVSVIVVGGFCFIFITVSYINIFRTMLKFSIREQRKAFSTCVPHIFVLTVFLSSIISVYLRPSVTSETIKDMILSAFYTMVPPFLNPIIYSFRNTQIKEAVRRVIF*	303	OQ379556
sOR14A3*09	ATGAGCAATTCTACCATGATGACCGAATTTCTCCTCATAAGCGTTGCTGATACATGGAAGTTAAGGGTCCTGCACTCCATGTTGTTCCTTTTCATATACTTGGTTACCTTGTTAGGGAATCTTCTCATTGTCACTGTCACCACATTTGACCAGAAACTTAACACACCCATGTACTTCTTCCTCAGAAATCTGTCTGTCTTGGATATGTGTTATATTACTGTCACTGTACCCAATACCTGTGTCTATTTTCTCACTGGTAACAGAACCATTTCTGTGGCTGCTTGTGCCACCCAGGTATTCTTGGTCATTTACTTTGCCTATGTGGAGATTCTGTTCCTCACCATTATGGCTCAAGACCGCTATGTGGCCATCTGCCAGCCACTCCATTACACAATTACT…	912	MSNSTMMTEFLLISVADTWKLRVLHSMLFLFIYLVTLLGNLLIVTVTTFDQKLNTPMYFFLRNLSVLDMCYITVTVPNTCVYFLTGNRTISVAACATQVFLVIYFAYVEILFLTIMAQDRYVAICQPLHYTITMNRKVCIQMTLVSLLSGLVYSGVHTGKTFQLTFCRSNVIHQFFCDVSSLLRISCSDTSSNFTLLLVSVIVVGGFCFIFITVSYINIFRTMLKFSIREQRKAFSTCVPHIFVLTVFLSSIISVYLRPSVTSETIKDMILSAFYTMVPPFLNPIIYSFRNTQVKEAVRRVIF*	303	OQ379557
sOR1O1*01	ATGGCCCTGGCCAATCTCACCTCCACCCCAGAGTTCCTCCTCCTTGGCCTAATGGATGGAACAGACATCCATCCACTGTTGTTCCTGCTCTTCCTTGGGGTCTACCTGGTCAATGCCCTGGGCAACCTGAGCATGGTGGTGGTGGTGAGGTCCGACGGGGCCCTCCGCTCCCCCATGTATTACTTCTTGGGCCACCTGAGCCTCGTGGACGTCTGCTTTACCACAGTCACAGTCCCCAGACTGCTGGCCGGCCTGCTCCACCCAGGTCAGGCTGTGTCATTCCAGGGATGCTTTGCCCAGATGTACTTCTTCGTGGCTCTGGGCATCACCGAGAGCTACCTGCTGGCAGCCATGTCCTATGACCGTGCAGTGGCCGTCTGCCGCCCCTTGCACTATGGC…	945	MALANLTSTPEFLLLGLMDGTDIHPLLFLLFLGVYLVNALGNLSMVVVVRSDGALRSPMYYFLGHLSLVDVCFTTVTVPRLLAGLLHPGQAVSFQGCFAQMYFFVALGITESYLLAAMSYDRAVAVCRPLHYGSVMTPWRCTALVGASWAVAHLHSLLHTVLISKLSYPRSAPVRHFFCDMTVMLSLATSDTSAAETAIFSEGLAVVLTPLLLVSLSYARILVTVLGVRSAGGRRRTFSTCGAHLVVVSLFFGSILSVYFRPSSAYSARYDRLASVVYAVVTPTLNPFIYSLRNKEVKGSLKRGLRWRAALQEV*	314	OQ379558
sOR1O1*02	ATGGCCCTGGCCAATCTCACCTCCACCCCAGAGTTCCTCCTCCTTGGCCTAATGGATGGAACAGACATCCATCCACTGTTGTTCCTGCTCTTCCTTGGGGTCTACCTGGTCAATGCCCTGGGCAACCTGAGCATGGTGGTGGTGGTGAGGTCCGACGGGGCCCTCCGCTCCCCCATGTATTACTTCTTGGGCCACCTGAGCCTCGTGGACGTCTGCTTTACCACAGTCACAGTCCCCAGACTGCTGGCCGGCCTGCTCCACCCAGGTCAGGCTGTGTCATTCCAGGGATGCTTTGCCCAGATGTACTTCTTCGTGGCTCTGGGCATCACCAAGAGCTACCTGCTGGCAGCCATGTCCTATGACCGTGCAGTGGCCGTCTGCCGCCCCTTGCACTATGGC…	945	MALANLTSTPEFLLLGLMDGTDIHPLLFLLFLGVYLVNALGNLSMVVVVRSDGALRSPMYYFLGHLSLVDVCFTTVTVPRLLAGLLHPGQAVSFQGCFAQMYFFVALGITKSYLLAAMSYDRAVAVCRPLHYGSVMTPWRCTALVGASWAVAHLHSLLHTVLISKLSYPRSAPVRHFFCDMTVMLSLATSDTSAAETAIFSEGLAVVLTPLLLVSLSYARILVTVLGVRSAGGRRRTFSTCGAHLVVVSLFFGSILSVYFRPSSAYSARYDRLASVVYAVVTPTLNPFIYSLRNKEVKGSLKRGLRWRAALQEV*	314	OQ379559
sOR1O1*03	ATGGCCCTGGCCAATCTCACCTCCACCCCAGAGTTCCTCCTCCTTGGCCTAATGGATGGAACAGACATCCATCCACTGTTGTTCCTGCTCTTCCTTGGGGTCTACCTGGTCAATGCCCTGGGCAACCTGAGCATGGTGGTGGTGGTGAGGTCCGACGGGGCCCTCCGCTCCCCCATGTATTACTTCTTGGGCCACCTGAGCCTCGTGGACGTCTGCTTTACCACAGTCACAGTCCCCAGACTGCTGGCCGGCCTGCTCCACCCAGGTCAGGCTGTGTCATTCCAGGGATGCTTTGCCCAGATGTACTTCTTCGTGGCTCTGGGCATCACCGAGAGCTACCTGCTGGCAGCCATGTCCTATGACCGTGCAGTGGCCGTCTGCCGCCCCTTGCACTATGGC…	945	MALANLTSTPEFLLLGLMDGTDIHPLLFLLFLGVYLVNALGNLSMVVVVRSDGALRSPMYYFLGHLSLVDVCFTTVTVPRLLAGLLHPGQAVSFQGCFAQMYFFVALGITESYLLAAMSYDRAVAVCRPLHYGSVMTPWRCTALVGASWAVAHLHSLLHTVLISKLSYPRSAPVRHFFCDMTVMLSLATSDTSAAETAIFSEGLAVVLTPLLLVSLSYARILVTVLGVRSAGGRRRTFSTCGAHLVVVSLFFGSILSVYFRPSSAYSARYDRLASVVYAVVTPTLNPFIYSLRNKEVKGSLKRGLRWRAALQEV*	314	OQ379560
sOR1O1*04	ATGGCCCTGGCCAATCTCACCTCCACCCCAGAGTTCCTCCTCCTTGGCCTAATGGATGGAACAGACATCCATCCACTGTTGTTCCTGCTCTTCCTTGGGGTCTACCTGGTCAATGCCCTGGGCAACCTGAGCATGGTGGTGGTGGTGAGGTCCGACGGGGCCCTCCGCTCCCCCATGTATTACTTCTTGGGCCACCTGAGCCTCGTGGACGTCTGCTTTACCACAGTCACAGTCCCCAGACTGCTGGCCGGCCTGCTCCACCCAGGTCAGGCTGTGTCATTCCAGGGATGCTTTGCCCAGATGTACTTCTTCGTGGCTCTGGGCATCACCGAGAGCTACCTGCTGGCAGCCATGTCCTATGACCGTGCAGTGGCCGTCTGCCGCCCCTTGCACTATGGC…	945	MALANLTSTPEFLLLGLMDGTDIHPLLFLLFLGVYLVNALGNLSMVVVVRSDGALRSPMYYFLGHLSLVDVCFTTVTVPRLLAGLLHPGQAVSFQGCFAQMYFFVALGITESYLLAAMSYDRAVAVCRPLHYGSVMTPWRCTALVGASWAVAHLHSLLHTVLISKLSYPRSAPVRHFFCDMTVMLSLATSDTSAAETAIFSEGLAVVLTPLLLVSLSYARILVTVLGVRSAGGRRRTFSTCGAHLVVVSLFFGSILSVYFRPSSAYSARYDRLASVVYAVVTPTLNPFIYSLRNKEVKGSLKRGLRWRAALQEV*	314	OQ379561
sOR1O1*05	ATGGCCCTGGCCAATCTCACCTCCACCCCAGAGTTCCTCCTCCTTGGCCTAATGGATGGAACAGACATCCATCCACTGTTGTTCCTGCTCTTCCTTGGGGTCTACCTGGTCAATGCCCTGGGCAACCTGAGCATGGTGGTGGTGGTGAGGTCCGACGGGGCCCTCCGCTCCCCCATGTATTACTTCTTGGGCCACCTGAGCCTCGTGGACGTCTGCTTTACCACAGTCACAGTCCCCAGACTGCTGGCCGGCCTGCTCCACCCAGGTCAGGCTGTGTCATTCCAGGGATGCTTTGCCCAGATGTACTTCTTCGTGGCTCTGGGCATCACCGAGAGCTACCTGCTGGCAGCCATGTCCTATGACCGTGCAGTGGCCGTCTGCCGCCCCTTGCACTATGGC…	945	MALANLTSTPEFLLLGLMDGTDIHPLLFLLFLGVYLVNALGNLSMVVVVRSDGALRSPMYYFLGHLSLVDVCFTTVTVPRLLAGLLHPGQAVSFQGCFAQMYFFVALGITESYLLAAMSYDRAVAVCRPLHYGSVMTPWRCTALVGASWAVAHLHSLLHTVLISKLSYPRSAPVRHFFCDMTVMLSLATSDTSAAETAIFSEGLAVVLTPLLLVSLSYARILVTVLGVRSAGGRRRTFSTCGAHLVVVSLFFGSILSVYFRPSSAYSARYDRLASVVYAVVTPTLNPFIYSLRNKEVKGSLKRGLRWRAALQEV*	314	OQ379562
sOR1O1*06	ATGGCCCTGGCCAATCTCACCTCCACCCCAGAGTTCCTCCTCCTTGGCCTAATGGATGGAACAGACATCCATCCACTGTTGTTCCTGCTCTTCCTTGGGGTCTACCTGGTCAATGCCCTGGGCAACCTGAGCATGGTGGTGGTGGTGAGGTCCGACGGGGCCCTCCGCTCCCCCATGTATTACTTCTTGGGCCACCTGAGCCTCGTGGACGTCTGCTTTACCACAGTCACAGTCCCCAGACTGCTGGCCGGCCTGCTCCACCCAGGTCAGGCTGTGTCATTCCAGGGATGCTTTGCCCAGATGTACTTCTTCGTGGCTCTGGGCATCACCGAGAGCTACCTGCTGGCAGCCATGTCCTATGACCGTGCAGTGGCCGTCTGCCGCCCCTTGCACTATGGC…	945	MALANLTSTPEFLLLGLMDGTDIHPLLFLLFLGVYLVNALGNLSMVVVVRSDGALRSPMYYFLGHLSLVDVCFTTVTVPRLLAGLLHPGQAVSFQGCFAQMYFFVALGITESYLLAAMSYDRAVAVCRPLHYGSVMTPWRCTALVGASWAVAHLHSLLHTVLISKLSYPRSAPVRHFFCDMTVMLSLATSDTSAAETAIFSEGLAVVLTPLLLVSLSYARILVTVLGVRSAGGRRRTFSTCGAHLVVVSLFFGSILSVYFRPSSAYSARYDRLASVVYAVVTPTLNPFIYSLRNKEVKGSLKRGLRWRAALQEV*	314	OQ379563
sOR1O1*07	ATGGCCCTGGCCAATCTCACCTCCACCCCAGAGTTCCTCCTCCTTGGCCTAATGGATGGAACAGACATCCATCCACTGTTGTTCCTGCTCTTCCTTGGGGTCTACCTGGTCAATGCCCTGGGCAACCTGAGCATGGTGGTGGTGGTGAGGTCCGACGGGGCCCTCCGCTCCCCCATGTATTACTTCTTGGGCCACCTGAGCCTCGTGGACGTCTGCTTTACCACAGTCACAGTCCCCAGACTGCTGGCCGGCCTGCTCCACCCAGGTCAGGCTGTGTCATTCCAGGGATGCTTTGCCCAGATGTACTTCTTCGTGGCTCTGGGCATCACCGAGAGCTACCTGCTGGCAGCCATGTCCTATGACCGTGCAGTGGCCGTCTGCCGCCCCTTGCACTATGGC…	945	MALANLTSTPEFLLLGLMDGTDIHPLLFLLFLGVYLVNALGNLSMVVVVRSDGALRSPMYYFLGHLSLVDVCFTTVTVPRLLAGLLHPGQAVSFQGCFAQMYFFVALGITESYLLAAMSYDRAVAVCRPLHYGSVMTPWRCTALVGASWAVAHLHSLLHTVLISKLSYPRSAPVRHFFCDMTVMLSLATSDTSAAETAIFSEGLAVVLTPLLLVSLSYARILVTVLGVRSAGGRRRTFSTCGAHLVVVSLFFGSILSVYFRPSSAYSARYDRLASVVYAVVTPTLNPFIYSLRNKEVKGSLKRGLRWRAALQEV*	314	OQ379564
sOR1O1*08	ATGGCCCTGGCCAATCTCACCTCCACCCCAGAGTTCCTCCTCCTTGGCCTAATGGATGGAACAGACATCCATCCACTGTTGTTCCTGCTCTTCCTTGGGGTCTACCTGGTCAATGCCCTGGGCAACCTGAGCATGGTGGTGGTGGTGAGGTCCGACGGGGCCCTCCGCTCCCCCATGTATTACTTCTTGGGCCACCTGAGCCTCGTGGACGTCTGCTTTACCACAGTCACAGTCCCCAGACTGCTGGCCGGCCTGCTCCACCCAGGTCAGGCTGTGTCATTCCAGGGATGCTTTGCCCAGATGTACTTCTTCGTGGCTCTGGGCATCACCGAGAGCTACCTGCTGGCAGCCATGTCCTATGACCGTGCAGTGGCCGTCTGCCGCCCCTTGCACTATGGC…	945	MALANLTSTPEFLLLGLMDGTDIHPLLFLLFLGVYLVNALGNLSMVVVVRSDGALRSPMYYFLGHLSLVDVCFTTVTVPRLLAGLLHPGQAVSFQGCFAQMYFFVALGITESYLLAAMSYDRAVAVCRPLHYGSVMTPWRCTALVGASWAVAHLHSLLHTVLISKLSYPRSAPVRHFFCDMTVMLSLATSDTSAAETAIFSEGLAVVLTPLLLVSLSYARILVTVLGVRSAGGRRRTFSTCRAHLVVVSLFFGSILSVYFRPSSAYSARYDRLASVVYAVVTPTLNPFIYSLRNKEVKGSLKRGLRWRAALQEV*	314	OQ379565
sOR2R3*01	ATGGAAAAGGACAATACAAGTTCTTTTGAAGGCTTCATCTTGGTGGGCTTCTCTGATCGTCCCCACCTAGAACTGATCCTCTTTGTGGTTGTCCTCACTTTTTATCTGCTAACTCTTTTTGGCAACATGACCATTATCTTGCTTTCAGTTCTGGATTCCCGGCTGCACACACCAATGTATTTCTTTTTATCCAACCTCTCATTTCTAGACATGTGTTTCACCACAGGTTCCATCCCTCAGATGCTCTACAACCTTTGGGGTCCAGATAAGACCATCAGCTATCTGGGATGTGCCATCCAGCTCTACTTCGTCCTGGCTCTGGGAGGGGTGGAATGTGTCCTACTGGCTGTCATGGCATATGACCGCTATGTTGCAGTCTGTAAACCTCTGCACTACACT…	942	MEKDNTSSFEGFILVGFSDRPHLELILFVVVLTFYLLTLFGNMTIILLSVLDSRLHTPMYFFLSNLSFLDMCFTTGSIPQMLYNLWGPDKTISYLGCAIQLYFVLALGGVECVLLAVMAYDRYVAVCKPLHYTVIMHPCLCGKLASVAWLSGFGNSLIMAPQTLMLPRCGHRQVDHFLCEMPALIGMACVDTMTLEALAFALAIFIILAPLILILISYGYIAQAVLRIKSAAGRKKAFNTCSSHLIVVSLFYGTIIYMYLQPANTYSQDQGKFLTLFYTIVTPSVNPLIYTLRNKDVKEAMKKVLGKGGAKAQ*	313	OQ379566
sOR2R3*02	ATGGAAAAGGACAATACAAGTTCTTTTGAAGGCTTCATCTTGGTGGGCTTCTCTGATCATCCCCACCTAGAACTGATCCTCTTTGTGGTTGTCCTCACTTTTTATCTGCTAACTCTTCTTGGCAACATGACCATTATCTTGCTTTCAGTTCTGGATTCCCGGCTGCACACACCAATGTATTTCTTTTTATCCAACCTCTCATTTCTAGACATGTGTTTCACCACAGGTTCCATCCCTCAGATGCTCTACAACCTTTGGGGTCCAGATAAGACCATCAGCTATCTGGGATGTGCCATCCAGCTCTACTTCGTCCTGGCTCTGGGAGGGGTGGAGTGTATCCTACTGGCTGTCATGGCATATGACCGCTATGTTGCAGTCTGTAAACCTCTGCACTACACC…	942	MEKDNTSSFEGFILVGFSDHPHLELILFVVVLTFYLLTLLGNMTIILLSVLDSRLHTPMYFFLSNLSFLDMCFTTGSIPQMLYNLWGPDKTISYLGCAIQLYFVLALGGVECILLAVMAYDRYVAVCKPLHYTIIMHPRLCGKLASVAWLSGFGNSLIMAPQTLMLPRCGQRRVDHFLCEMPALIGMACVDTMTLEALEFALSIFIILVPLILILISYGYIAQAVLRIKSAAGRKKAFNTCSSHLIVVSLFYGTIIYMYLQPANTYSQDQGKFLTLFYTIVTPSVNPLIYTLRNKDVKEAMKKVLGKGGAKAQ*	313	OQ379567
sOR2R3*03	ATGGAAAAGGACAATACAAGTTCTTTTGAAGGCTTCATCTTGGTGGGCTTCTCTGATCATCCCCACCTAGAACTGATCCTCTTTGTGGTTGTCCTCACTTTTTATCTGCTAACTCTTCTTGGCAACATGACCATTATCTTGCTTTCAGTTCTGGATTCCCGGCTGCACACACCAATGTATTTCTTTTTATCCAACCTCTCATTTCTAGACATGTGTTTCACCACAGGTTCCATCCCTCAGATGCTCTACAACCTTTGGGGTCCAGATAAGACCATCAGCTATCTGGGATGTGCCATCCAGCTCTACTTCGTCCTGGCTCTGGGAGGGGTGGAGTGTATCCTACTGGCTGTCATGGCATATGACCGCTATGTTGCAGTCTGTAAACCTCTGCACTACACC…	942	MEKDNTSSFEGFILVGFSDHPHLELILFVVVLTFYLLTLLGNMTIILLSVLDSRLHTPMYFFLSNLSFLDMCFTTGSIPQMLYNLWGPDKTISYLGCAIQLYFVLALGGVECILLAVMAYDRYVAVCKPLHYTVIMHPRLCGKLASVAWLSGFGNSLIMAPQTLMLPRCGQRRVDHFLCEMPALIGMACVDTMTLEALEFALSIFIILVPLILILISYGYIAQAVLRIKSAAGRKKAFNTCSSHLIVVSLFYGTIIYMYLQPANTYSQDQGKFLTLFYTIVTPSVNPLIYTLRNKDVKEAMKKVLGKGGAKAQ*	313	OQ379568
sOR2R3*04	ATGGAAAAGGACAATACAAGTTCTTTTGAAGGCTTCATCTTGGTGGGCTTCTCTGATCGTCCCCACCTAGAACTGATCCTCTTTGTGGTTGTCCTCACTTTTTATCTGCTAACTCTTTTTGGCAACATGACCATTATCTTGCTTTCAGTTCTGGATTCCCGGCTGCACACACCAATGTATTTCTTTTTATCCAACCTCTCATTTCTAGACATGTGTTTCACCACAGGTTCCATCCCTCAGATGCTCTACAACCTTTGGGGTCCAGATAAGACCATCAGCTATCTGGGATGTGCCATCCAGCTCTACTTCGTCCTGGCTCTGGGAGGGGTGGAGTGTGTCCTACTGGCTGTCATGGCATATGACCGCTATGTTGCAGTCTGTAAACCTCTGCACTACACT…	942	MEKDNTSSFEGFILVGFSDRPHLELILFVVVLTFYLLTLFGNMTIILLSVLDSRLHTPMYFFLSNLSFLDMCFTTGSIPQMLYNLWGPDKTISYLGCAIQLYFVLALGGVECVLLAVMAYDRYVAVCKPLHYTVIMHPCLCGKLASVAWLSGFGNSLIMAPQTLMLPRCGHRQVDHFLCEMPALIGMACVDTMTLEALAFALAIFIILAPLILILISYGYIAQAVLRIKSAAGRKKAFNTCSSHLIVVSLFYGTIIYMYLQPANTYSQDQGKFLTLFYTIVTPSVNPLIYTLRNKDVKEAMKKVLGKGGAKAQ*	313	OQ379569
sOR2R3*05	ATGGAAAAGGACAATACAAGTTCTTTTGAAGGCTTCATCTTGGTGGGCTTCTCTGATCGTCCCCACCTAGAACTGATCCTCTTTGTGGTTGTCCTCACTTTTTATCTGCTAACTCTTTTTGGCAACATGACCATTATCTTGCTTTCAGTTCTGGATTCCCGGCTGCACACACCAATGTATTTCTTTTTATCCAACCTCTCATTTCTAGACATGTGTTTCACCACAGGTTCCATCCCTCAGATGCTCTACAACCTTTGGGGTCCAGATAAGACCATCAGCTATCTGGGATGTGCCATCCAGCTCTACTTCGTCCTGGCTCTGGGAGGGGTGGAATGTGTCCTACTGGCTGTCATGGCATATGACCGCTATGTTGCAGTCTGTAAACCTCTGCACTACACT…	942	MEKDNTSSFEGFILVGFSDRPHLELILFVVVLTFYLLTLFGNMTIILLSVLDSRLHTPMYFFLSNLSFLDMCFTTGSIPQMLYNLWGPDKTISYLGCAIQLYFVLALGGVECVLLAVMAYDRYVAVCKPLHYTVIMHPCLCGKLASVAWLSGFGNSLIMAPQTLMLPRCGHRQVDHFLCEMPALIGMACVDTMTLEALAFALAIFIILAPLILILISYGYIAQAVLRIKSAAGRKKAFNTCSSHLIVVSLFYGTIIYMYLQPANTYSQDQGKFLTLFYTIVTPTVNPLIYTLRNKDVKEAMKKVLGKGGAKAQ*	313	OQ379570
sOR2R3*06	ATGGAAAAGGACAATACAAGTTCTTTTGAAGGCTTCATCTTGGTGGGCTTCTCTGATCATCCCCACCTAGAACTGATCCTCTTTGTGGTTGTCCTCACTTTTTATCTGCTAACTCTTCTTGGCAACATGACCATTATCTTGCTTTCAGTTCTGGATTCCCGGCTGCACACACCAATGTATTTCTTTTTATCCAACCTCTCATTTCTAGACATGTGTTTCACCACAGGTTCCATCCCTCAGATGCTCTACAACCTTTGGGGTCCAGATAAGACCATCAGCTATCTGGGATGTGCCATCCAGCTCTACTTCGTCCTGGCTCTGGGAGGGGTGGAGTGTATCCTACTGGCTGTCATGGCATATGACCGCTATGTTGCAGTCTGTAAACCTCTGCACTACACC…	942	MEKDNTSSFEGFILVGFSDHPHLELILFVVVLTFYLLTLLGNMTIILLSVLDSRLHTPMYFFLSNLSFLDMCFTTGSIPQMLYNLWGPDKTISYLGCAIQLYFVLALGGVECILLAVMAYDRYVAVCKPLHYTIIMHPCLCGKLASVAWLSGFGNSLIMAPQTLMLPRCGQRRVDHFLCEMPALIGMACVDTMTLEALEFALSIFIILVPLILILISYGYIAQAVLRIKSAAGRKKAFNTCSSHLIVVSLFYGTIIYMYLQPANTYSQDQGKFLTLFYTIVTPSVNPLIYTLRNKDVKEAMKKVLGKGGAKAQ*	313	OQ379571
sOR2R3*07	ATGGAAAAGGACAATACAAGTTCTTTTGAAGGCTTCATCTTGGTGGGCTTCTCTGATCATCCCCACCTAGAACTGATCCTCTTTGTGGTTGTCCTCACTTTTTATCTGCTAACTCTTCTTGGCAACATGACCATTATCTTGCTTTCAGTTCTGGATTCCCGGCTGCACACACCAATGTATTTCTTTTTATCCAACCTCTCATTTCTAGACATGTGTTTCACCACAGGTTCCATCCCTCAGATGCTCTACAACCTTTGGGGTCCAGATAAGACCATCAGCTATCTGGGATGTGCCATCCAGCTCTACTTCGTCCTGGCTCTGGGAGGGGTGGAGTGTATCCTACTGGCTGTCATGGCATATGACCGCTATGTTGCAGTCTGTAAACCTCTGCACTACACC…	942	MEKDNTSSFEGFILVGFSDHPHLELILFVVVLTFYLLTLLGNMTIILLSVLDSRLHTPMYFFLSNLSFLDMCFTTGSIPQMLYNLWGPDKTISYLGCAIQLYFVLALGGVECILLAVMAYDRYVAVCKPLHYTIIMHPRLCGKLASVAWLSGFGNSLIMAPQTLMLPRCGHRQVDHFLCEMPALIGMACVDTMTLEALAFALAIFIILAPLILILISYGYIAQAVLRIKSAAGRKKAFNTCSSHLIVVSLFYGTIIYMYLQPANTYSQDQGKFLTLFYTIVTPTVNPLIYTLRNKDVKEAMKKVLGKGGAKAQ*	313	OQ379572
sOR2R3*08	ATGGAAAAGGACAATACAAGTTCTTTTGAAGGCTTCATCTTGGTGGGCTTCTCTGATCATCCCCACCTAGAACTGATCCTCTTTGTGGTTGTCCTCACTTTTTATCTGCTAACTCTTCTTGGCAACATGACCATTATCTTGCTTTCAGTTCTGGATTCCCGGCTGCACACACCAATGTATTTCTTTTTATCCAACCTCTCATTTCTAGACATGTGTTTCACCACAGGTTCCATCCCTCAGATGCTCTACAACCTTTGGGGTCCAGATAAGACCATCAGCTATCTGGGATGTGCCATCCAGCTCTACTTCGTCCTGGCTCTGGGAGGGGTGGAGTGTATCCTACTGGCTGTCATGGCATATGACCGCTATGTTGCAGTCTGTAAACCTCTGCACTACACC…	942	MEKDNTSSFEGFILVGFSDHPHLELILFVVVLTFYLLTLLGNMTIILLSVLDSRLHTPMYFFLSNLSFLDMCFTTGSIPQMLYNLWGPDKTISYLGCAIQLYFVLALGGVECILLAVMAYDRYVAVCKPLHYTIIMHPCLCGKLASVAWLSGFGNSLIMASQTLMLPRCGHRQVDHFLCEMPALIGMACVDTMTLEALAFALAIFIILAPLILILISYGYIAQAVLRIKSAAGRKKAFNTCSSHLIVVSLFYGTIIYMYLQPANTYSQDQGKFLTLFYTIVTPTVNPLIYTLRNKDVKEAMKKVLGKGGAKAQ*	313	OQ379573
sOR51B1*01	ATGCTACAGATTCAGGACAACAGGGAGATCTTAGGTAATTCGACATCTGAAGCTCCAATGTTCTTGTTGACTGGCATCCCTGGCCTAGAGTCCGTCCATCCCTGGATCTCCGTTCCCTTCTGCTGTCTCTACACCGCCGCCCTCTCTGGGAACGGCATGATCCTGTTTGTCGTCATTACCCAGCAGAGTCTCCACGAGCCCATGTACTGTTTCCTCTCCATGCTCTCAGCCGCTGACCTGGGCTTGACCGTTTCAACAATGTCAACAACATTGGGTGTCTTCTGGTTCGATGCAACTGAAATAAGCCTGGACGCCTGCATCCTCCAGATGTTTTTTCTTCATGGGTTTACCGTCGCAGAATCGGGGGTGCTGGTGGCTATGGCCTTTGACCGCTGCGTG…	960	MLQIQDNREILGNSTSEAPMFLLTGIPGLESVHPWISVPFCCLYTAALSGNGMILFVVITQQSLHEPMYCFLSMLSAADLGLTVSTMSTTLGVFWFDATEISLDACILQMFFLHGFTVAESGVLVAMAFDRCVAICDPLRYTAILTHDRIIQVGFLMTLRSAVVIVPLLLLLKPLSFCGGNVLSHSYCYHPDVIKLACSDTRANSACGLAALLLTSGVDTPCIVLSYILILRSVLRIASPQERHKVFSTCVSHIGAVAVFYIPMISLSLGHRFGQATPKVVHSLMADVYLLLPPVLNPIIYSVKTQQIRKAVLSLLLTK*	319	OQ379574
sOR51B1*02	ATGCTACACATTCAGGACAACATGGAGATCTTAGGTAATTCGACATCTAAAGCTCCAACGTTCTTGTTGACTGGCATCCCTGGCCTAGAGTCCATCCATCCCTGGATCTCCGTTCCCTTCTGCTGTTTCTACACCGCCGCCCTCTCTGGGAACGGCATGATCCTGTTTGCCGTCATTACCCAGCAGAGTCTCCACGAGCCCATGTACTGTTTCCTCTCCATGCTCTCAGCTGCTGACCTGGGCTTGACCATTTCAACAATGTCAACAACATTGGGTGTCTTCTGGTTCGATGCAACTGAAATAAGCCTGGACGCCTGTATCCTCCAGATGTTTTTTCTTCATGGGTTTACCTTCACAGAATCAGGGGTGCTGGTGGCTATGGCCTTTGACCGCTGCGTG…	960	MLHIQDNMEILGNSTSKAPTFLLTGIPGLESIHPWISVPFCCFYTAALSGNGMILFAVITQQSLHEPMYCFLSMLSAADLGLTISTMSTTLGVFWFDATEISLDACILQMFFLHGFTFTESGVLVAMAFDRCVAICDPLRYTAILTHDRIIQVGFLMTLRSAVVIVPLLLLLKPLSFCGGNVLSHSYCYHPDVIKLACSDTWANSVCGLAALLLTSGVDTPCIVLSYILILRSVLRIASPQERHKVFSTCVSHIGAVAVFYIPMISLSLGHRFGQATPKVVHSLMADVYLLLPPVLNPIIYSVKTQQIRKAVLSLLLTK*	319	OQ379575
sOR51B1*03	ATGCTACAGATTCAGGACAACAGGGAGATCTTAGGTAATTCGACATCTGAAGCTCCAATGTTCTTGTTGACTGGCATCCCTGGCCTAGAGTCCGTCCATCCCTGGATCTCCGTTCCCTTCTGCTGTCTCTACACCGCCGCCCTCTCTGGGAATGGCATGATCCTGTTTGCCGTCATTACCCAGCAGAGTCTCCACGAGCCCATGTACTGTTTCCTCTCCATGCTCTCAGCCGCTGACCTGGGCTTGACCGTTTCAACAATGTCAACAACATTGGGTGTCTTCTGGTTCGATGCAACTGAAATAAGCCTGGACGCCTGCATCCTCCAGATGTTTTTTCTTCATGGGTTTACCTTTGTAGAATCGGGGGTGCTGGTGGCTATGGCCTTTGACCGCTGCGTG…	960	MLQIQDNREILGNSTSEAPMFLLTGIPGLESVHPWISVPFCCLYTAALSGNGMILFAVITQQSLHEPMYCFLSMLSAADLGLTVSTMSTTLGVFWFDATEISLDACILQMFFLHGFTFVESGVLVAMAFDRCVAICDPLRYTAILTHDRIIQVGFLMTLRSAVVIAPLLLLLKPLSFCGGNVLSHSYCYHPDVIKLACSDTRANSACGLAALLLTSGVDTPCIVLSYILILRSVLRIASPQERHKVFSTCVSHIGAVAVFYIPMISLSLGHRFGQATPKVVHSLMADVYLLLPPVLNPIIYSVKTQQIRKAVLSLLLTK*	319	OQ379576
sOR51B1*04	ATGCTACAGATTCAGGACAACATGGAGATCTTAGGTAATTCGACATCTAAAGCTCCAGCGTTCTTGCTGACTGGCATCCCTGGCCTGGAGTCCGTCCATCCCTGGATCTCCGTTCCCTTCTGCTGTCTCTACACCGCCGCCCTCTCTGGGAACGGCATGATCCTGTTTGTCGTCATTACCCAGCAGAGTCTCCACGAGCCCATGTACTGTTTCCTCTCCATGCTCTCAGCCGCTGACCTCGGCTTGACCGTTTCAACAATGTCAACAACATTGGGTGTCTTCTGGTTCGATGCAACTGAAATAAGCCTGGACACCTGCATCCTCCAGATGTTTTTTCTTCATGGGTTTACCGTCGCAGAATCGGGGGTGCTGGTGGCTATGGCCTTTGACCGCTGCGTG…	960	MLQIQDNMEILGNSTSKAPAFLLTGIPGLESVHPWISVPFCCLYTAALSGNGMILFVVITQQSLHEPMYCFLSMLSAADLGLTVSTMSTTLGVFWFDATEISLDTCILQMFFLHGFTVAESGVLVAMAFDRCVAICDPLRYTAILTHDRIIQVGFLMTLRSAVVIAPLLLLLKPLSFCGGNVLSHSYCYHPDVIKLACSDTRANSACGLAALLLTSGVDTPCIVLSYILILRSVLRIASPQERHKVFSTCVSHIGAVAVFYIPMISLSLGHRFGQATPKVVHSLMADVYLLLPPVLNPIIYSVKTQQIRKAVLSLLLTK*	319	OQ379577
sOR51B1*05	ATGCTACAGATTCAGGACAACATGGAGATCTTAGGTAATTCGACATCTAAAGCTCCAGCGTTCTTGCTGACTGGCATCCCTGGCCTGGAGTCCGTCCATCCCTGGATCTCCGTTCCCTTCTGCTGTCTCTACACCGCCGCCCTCTCTGGGAACGGCATGATCCTGTTTGTCGTCATTACCCAGCAGAGTCTCCACGAGCCCATGTACTGTTTCCTCTCCATGCTCTCAGCTGCTGACCTGGGCTTGACCGTTTCGACAATGTCAGCAACATTGGGTGTCTTCTGGTTCGATGCAACTGAAATAAGCCTGGACGCCTGCATCCTCCAGATGTTTTTTCTTCATGGGTTTACCTTTGTAGAATCGGGGGTGCTGGTGGCTATGGCCTTTGACCGCTGCGTG…	960	MLQIQDNMEILGNSTSKAPAFLLTGIPGLESVHPWISVPFCCLYTAALSGNGMILFVVITQQSLHEPMYCFLSMLSAADLGLTVSTMSATLGVFWFDATEISLDACILQMFFLHGFTFVESGVLVAMAFDRCVAICDPLRYTAILTHDRIIQVGFLMTLRSAVVIAPLLLLLKPLSFCGGNVLSHSYCYHPDVIKLACSDTRANSVCGLAALLLTSGVDTPCIVLSYILILRSVLRIASPQERHKVFSTCVSHIGAVAVFYIPMISLSLGHRFGQATPKVVHSLMADVYLLLPPVLNPIIYSVKTQQIRKAVLSLLLTK*	319	OQ379578
sOR51B1*06	ATGCTACAGATTCAGGACAACATGGAGATCTTAGGTAATTCGACATCTAAAGCTCCAGCGTTCTTGCTGACTGGCATCCCTGGCCTGGAGTCCGTCCATCCCTGGATCTCCGTTCCCTTCTGCTGTCTCTACACCGCCGCCCTCTCTGGGAACGGCATGATCCTGTTTGTCGTCATTACCCAGCAGAGTCTCCACGAGCCCATGTACTGTTTCCTCTCCATGCTCTCAGCCGCTGACCTCGGCTTGACCGTTTCAACAATGTCAACAACATTGGGTGTCTTCTGGTTCGATGCAACTGAAATAAGCCTGGACACCTGCATCCTCCAGATGTTTTTTCTTCATGGGTTTACCGTCGCAGAATCGGGGGTGCTGGTGGCTATGGCCTTTGACCGCTGCGTG…	960	MLQIQDNMEILGNSTSKAPAFLLTGIPGLESVHPWISVPFCCLYTAALSGNGMILFVVITQQSLHEPMYCFLSMLSAADLGLTVSTMSTTLGVFWFDATEISLDTCILQMFFLHGFTVAESGVLVAMAFDRCVAICDPLRYTAILTHDRIIQVGFLMTLRSAVVIAPLLLLLKPLSFCGGNVLSHSYCYHPDVIKLACSDTRANSACGLAALLLTSGVDTPCIVLSYILILRSVLRIASPQERHKVFSTCVSHIGAVAVFYIPMISLSLGHRFGQATPKVVHSLMADVYLLLPPVLNPIIYSVKTQQIRKAVLSLLLTK*	319	OQ379579
sOR52M1*01	ATGCACTTCACAAACCACAGCCATCAGAACCCAACCTCCTTCCTGCTCATGGGAATTCCTGGCCTGGAGGCATCCCACTTTTGGATTGCCTTTCCCTTCTGCTCCATGTATGCCCTGGCAGTGCTCGGAAACACGGCAGTGCTGCTGGTGGTGCGTTCGGAGCCTGCCCTGCACCAGCCCATGTACCTGTTCCTGTGCATGCTATCTCTCATCGACCTGGTGCTCTGCACATCCACTGTGCCCAAAATCCTTGCCCTCTTTTGGGCTAATGCTGCTGAGATCGCCTTTGGGGCCTGTGCTGCCCAGATGTTCTTTATCCATGGCTTCTCAGCAGTAGAATCTGGAATCCTGCTGGCCATGGCCTTTGACCGCTACTTGGCCATCTGTCGGCCACTGCAC…	948	MHFTNHSHQNPTSFLLMGIPGLEASHFWIAFPFCSMYALAVLGNTAVLLVVRSEPALHQPMYLFLCMLSLIDLVLCTSTVPKILALFWANAAEIAFGACAAQMFFIHGFSAVESGILLAMAFDRYLAICRPLHYGSLLPPEAVGKLGAAAVFRGLGLMTPLTCLLARLSYCSRVVAHSYCEHMAVVKLACGGTQPNNIYGITAATLVVGTDSICIAVSYALILRAVLGLSSKEARAKTFGTCGSHLGVILLFYTPGLFSFYTQRFGHHVPRHIHILLADLYLVMPPMLNPIIYGMKTKQIRDGALRLLKRGFVHS*	315	OQ379580
sOR52M1*02	ATGCACTTCACAAACCACAGCCATCAGAACCCAACCTCCTTCCTGCTCATGGGAATTCCTGGCCTGGAGGCATCCCACTTTTGGATTGCCTTTCCCTTCTGCTCCATGTATGCCCTGGCGGTGCTCGGCAACACGGCAGTGCTGCTGGTGGTGTGTTCGGAGCCTGCCCTGCACCAGCCCATGTACCTGTTCCTGTGCATGCTGTCTCTCATCGACCTGGTGCTCTGCACATCCACTGTGCCCAAACTCCTTGCACTCTTCTGGGCAAATGCTGCTGAGATCGCCTTTGGGGCCTGTGCTGCCCAGATGTTCTTTATCCATGGCTTCTCAGCAGTAGAATCTGGAATCCTGCTGGCCATGGCCTTTGACCGCTACTTGGCCATCTGTCGGCCACTGCAC…	948	MHFTNHSHQNPTSFLLMGIPGLEASHFWIAFPFCSMYALAVLGNTAVLLVVCSEPALHQPMYLFLCMLSLIDLVLCTSTVPKLLALFWANAAEIAFGACAAQMFFIHGFSAVESGILLAMAFDRYLAICRPLHYGSLLPPEAVGKLGAAAVFRGLGLMTPLTCLLARLSYCSRVVAHSYCEHMAVVKLACGGTQPNNIYGITAATLVVGTDSICIAVSYALILRAVLGLSSKEARAKTFGTCGSHLGVILLFYTPGLFSFYTQRFGHHVPRHIHILLADLYLVMPPMLNPIIYGMKTKQIRDGALRLLKRGFVHS*	315	OQ379581
sOR52M1*03	ATGCACTTCACAAACCACAGCCATCAGAACCCAACCTCCTTCCTGCTCATGGGAATTCCTGGCCTGGAGGCATCCCACTTTTGGATTGCCTTTCCCTTCTGCTCCATGTATGCCCTGGCGGTGCTCGGCAACACGGCAGTGCTGCTGGTGGTGCTTTCGGAGCCTGCCCTGCACCAGCCCATGTACCTGTTCCTGTGCATGCTGTCTCTCATCGACCTGGTGCTCTGCACATCCACTGTACCCAAACTCCTTGCCCTCTTCTGGGCAAATGCTGCTGAGATCGCCTTTGGGGCCTGTGCTGCCCAGATGTTCTTTATCCATGGCTTCTCAGCAGTAGAATCTGGAATCCTGCTGGCCATGGCCTTTGACCGCTACTTGGCCATCTGTCGGCCACTGCAC…	948	MHFTNHSHQNPTSFLLMGIPGLEASHFWIAFPFCSMYALAVLGNTAVLLVVLSEPALHQPMYLFLCMLSLIDLVLCTSTVPKLLALFWANAAEIAFGACAAQMFFIHGFSAVESGILLAMAFDRYLAICRPLHYGSLLPPEAVGKLGAAAVFRGLGLMTPLTCLLARLSYCSRVVAHSYCEHMAVVKLACGGTQPNNIYGITAATLVVGTDSICIAVSYALILRAVLGLSSKEARAKTFGTCGSHLGVILLFYTPGLFSFYTQRFGHHVPRHIHILLADLYLVMPPMLNPIIYGMKTKQIRDGALRLLKRGFVHS*	315	OQ379582
sOR52M1*04	ATGCACTTCACAAACCACAGCCATCAGAACCCAACCTCCTTCCTGCTCATGGGAATTCCTGGCCTGGAGGCATCCCACTTTTGGATTGCCTTTCCCTTCTGCTCCATGTATGCCCTGGCGGTGCTCGGCAACATGGCAGTGCTGCTGGTGGTGCGTTCAGAGCCTGCCCTGCACCAGCCCATGTACCTGTTCCTGTGCATGCTGTCTCTCATCGACCTGGTGCTCTGCACATCCACTGTACCCAAACTCCTTGCCCTCTTCTGGGCAAATGCTGCTGAGATCGCCTTTGGGGCCTGTGCTGCCCAGATGTTCTTTATCCATGGCTTCTCAGCAGTAGAATCTGGAATCCTGCTGGCCATGGCCTTTGACCGCTACTTGGCCATCTGTCGGCCACTGCAC…	948	MHFTNHSHQNPTSFLLMGIPGLEASHFWIAFPFCSMYALAVLGNMAVLLVVRSEPALHQPMYLFLCMLSLIDLVLCTSTVPKLLALFWANAAEIAFGACAAQMFFIHGFSAVESGILLAMAFDRYLAICRPLHYGSLLPPEAVGKLGAAAVFRGLGLMTPLTCLLARLSYCSRVVAHSYCEHMAVVKLACGGTQPNNIYGITAATLVVGTDSICIAVSYALILRAVLGLSSKEARAKTFGTCGSHLGVILLFYTPGLFSFYTQRFGHHVPRHIHILLADLYLVMPPMLNPIIYGMKTKQIRDGALRLLKRGFVHS*	315	OQ379583
sOR52M1*05	ATGCACTTCACAAACCACAGCCATCAGAACCCAACCTCCTTCCTGCTCATGGGAATTCCTGGCCTGGAGGCATCCCACTTTTGGATTGCCTTTCCCTTCTGCTCCATGTATGCCCTGGCGGTGCTCGGCAACACGGCAGTGCTGCTGGTGGTGCTTTCGGAGCCTGCCCTGCACCAGCCCATGTACCTGTTCCTGTGCATGCTGTCTCTCATCGACCTGGTGCTCTGCACATCCACTGTACCCAAACTCCTTGCCCTCTTCTGGGCAAATGCTGCTGAGATCGCCTTTGGGGCCTGTGCTGCCCAGATGTTCTTTATCCATGGCTTCTCAGCAGTAGAATCTGGAATCCTGCTGGCCATGGCCTTTGACCGCTACTTGGCCATCTGTCGGCCACTGCAC…	948	MHFTNHSHQNPTSFLLMGIPGLEASHFWIAFPFCSMYALAVLGNTAVLLVVLSEPALHQPMYLFLCMLSLIDLVLCTSTVPKLLALFWANAAEIAFGACAAQMFFIHGFSAVESGILLAMAFDRYLAICRPLHYGSLLPPEAVGKLGAAAVFRGLGLMTPLTCLLARLSYCSRVVAHSYCEHMAVVKLACGGTQPNNIYGITAATLVVGTDSICIAVSYALILRAVLGLSSKEARAKTFGTCGSHLGVILLFYTPGLFSFYTQRFGHHVPRHIHILLADLYLVMPPMLNPIIYGMKTKQIRNGALRLLKRGFVHS*	315	OQ379584
sOR52M1*06	ATGCACTTCACAAACCACAGCCATCAGAACCCAACCTCCTTCCTGCTCATGGGAATTCCTGGCCTGGAGGCATCCCACTTTTGGATTGCCTTTCCCTTCTGCTCCATGTATGCCCTGGCGGTGCTCGGAAACACGGCAGTGCTGCTGGTGGTGCGTTCGGAGCCTGCCCTGCACCAGCCCATGTACCTGTTCCTGTGCATGCTATCTCTCATCGACCTGGTGCTCTGCACATCCACTGTGCCCAAAATCCTTGCCCTCTTTTGGGCTAATGCTGCTGAGATCGCCTTTGGGGCCTGTGCTGCCCAGATGTTCTTTATCCATGGCTTCTCAGCAATAGAATCTGGAATCCTGCTGGCCATGGCCTTTGACCGCTACTTGGCCATCTGTCGGCCACTGCAC…	948	MHFTNHSHQNPTSFLLMGIPGLEASHFWIAFPFCSMYALAVLGNTAVLLVVRSEPALHQPMYLFLCMLSLIDLVLCTSTVPKILALFWANAAEIAFGACAAQMFFIHGFSAIESGILLAMAFDRYLAICRPLHYGSLLPPEAVGKLGAAAVFRGLGLMTPLTCLLARLSYCSRVVAHSYCEHMAVVKLACGGTQPNNIYGITAATLVVGTDSICIAVSYALILRAVLGLSSKEARAKTFGTCGSHLGVILLFYTPGLFSFYTQRFGHHVPRHIHILLADLYLVMPPMLNPIIYGMKTKQIRDGALRLLKRGFVHS*	315	OQ379585
sOR52M1*07	ATGCACTTCACAAACCACAGCCATCAGAACCCAACCTCCTTCCTGCTCATGGGAATTCCTGGCCTGGAGGCATCCCACTTTTGGATTGCCTTTCCCTTCTGCTCCATGTATGCCCTGGCGGTGCTCGGCAACACGGCAGTGCTGCTGGTGGTGTGTTCGGAGCCTGCCCTGCACCAGCCCATGTACCTGTTCCTGTGCATGCTGTCTCTCATCGACCTGGTGCTCTGCACATCCACTGTGCCCAAACTCCTTGCACTCTTCTGGGCAAATGCTGCTGAGATCGCCTTTGGGGCCTGTGCTGCCCAGATGTTCTTTATCCATGGCTTCTCAGCAGTAGAATCTGGAATCCTGCTGGCCATGGCCTTTGACCGCTACTTGGCCATCTGTCGGCCACTGCAC…	948	MHFTNHSHQNPTSFLLMGIPGLEASHFWIAFPFCSMYALAVLGNTAVLLVVCSEPALHQPMYLFLCMLSLIDLVLCTSTVPKLLALFWANAAEIAFGACAAQMFFIHGFSAVESGILLAMAFDRYLAICRPLHYGSLLPPEAVGKLGAAAVFRGLGLMTPLTCLLARLSYCSRVVAHSYCEHMAVVKLACGGTQPNNIYGITAATLVVGTDSICIAVSYALILRAVLGLSSKEARAKTFGTCGSHLGVILLFYTPGLFSFYTQRFGHHVPRHIHILLADLYLVMPPMLNPIIYGMKTKQIRDGALRLLKRGFVHS*	315	OQ379586
sOR53A1*01	ATGACAGCCCACCAAAATGGCACCATCGCCACTGAGGTTTCACACTTCCTCCTGAATTGCTTTGTCAGGTCCCCCAGCTGGCAGCTCTGGCTGTCCCTGCCCCTCAGCCTCCTCTTCCTCCTGGCCATGGGGGCCAACGCCACCCTCCTGGTCACCATCCGGCTGGAGGCCTCTCTGCACCAGCCCATGTACTACCTGCTCAGCCTCATAGCCATACTGGACATGGTGCTCTGTCTCACCGTCATCCCCAAGGTCCTGGCCATCTTCTGGTTTGACCTCAGGGCCATCAGCTTCTCTGCCTGCTTCCTCCAGATGTTCATCATGAATTGTTTCTTTGCCATGGAGTCCTGCACCTTCATGGTCATGGCCTACGACCGCTATGTGGCCATCTGCCACCCT…	948	MTAHQNGTIATEVSHFLLNCFVRSPSWQLWLSLPLSLLFLLAMGANATLLVTIRLEASLHQPMYYLLSLIAILDMVLCLTVIPKVLAIFWFDLRAISFSACFLQMFIMNCFFAMESCTFMVMAYDRYVAICHPLRYPSIITDQFVAKAAIFILARNFIFTLPIPILSSRLHYCGRNVIENCICANMSVSRLSCDDVTVNRLYQFAGGWTLLGSDLILIFASYTLILRAVLRLKAEGAVAKALGTCGSHFILILFFSTVLLVFIFTLLVKKKVPPDVPVLLNVLHHVVPAALNPIVYGVRTQEIKQGIQRLLKKGW*	315	OQ379587
sOR53A1*02	ATGACAGCCCACCAAAATGGCACCATCGCCACTGAGGTTTCACACTTCCTCCTGAATTGTTTTGTCAGGTCCCCCAGCTGGCAGCTCTGGCTGTCCCTGCCCCTCAGCCTCCTCTTGCTCCTGGCCCTGGGGGCCAACACCACCCTCCTGGTCACCATCCGGCTGGAGGCCTCTCTGCACCAGCCCATGTACTACCTGCTCAGCCTCCTCTCCCTGCTGGACATGGTGCTCTGTCTCACCGTCATCCCCAAGGTCCTGGCCATCTTCTGGTTTGACCTCAGGGCCATCAGCTTCTCTGCCTGCTTCCTCCAGATGTTCATCATGAATTGTTTCTTTGCCATGGAGTCCTGCACCTTCATGGTCATGGCCTACGACCGCTATGTGGCCATCTGCCACCCT…	948	MTAHQNGTIATEVSHFLLNCFVRSPSWQLWLSLPLSLLLLLALGANTTLLVTIRLEASLHQPMYYLLSLLSLLDMVLCLTVIPKVLAIFWFDLRAISFSACFLQMFIMNCFFAMESCTFMVMAYDRYVAICHPLRYPSIITDQFVAKAAIFILARNFILTLPIPILSSRLHYCGRNVIENCLCANMSVSRLSYDDITINRLYQFALSWTMLGSDLILIFASYTLILRAVLRLKAEGAVAKALGTCGSHFILILFFSTILLVFVLTHVAKKKVPPDVPVLLNVLHHVVPAALNPIVYGVRTQEIKQGIQRLLKKGW*	315	OQ379588
sOR53A1*03	ATGACAGCCCACCAAAATGGCACCATCGCCACTGAGGTTTCACACTTCCTCCTGAATTGTTTTGTCAGGTCCCCCAGCTGGCAGCTCTGGCTGTCCCTGCCCCTCAGCCTCCTCTTGCTCCTGGCCATGGGGGCCAACGCCACCCTCCTGGTCACCATCCGGCTGGAGGAATCTCTGCACGAGCCCATGTACTACCTGCTCAGCCTCATAGCCACACTGGACATGGTGCTCTGTCTCACCGTCATCCCCAAGGTCCTGGCCATCTTCTGGTTTGACCTCAGGGCCATCAGCTTCTCTGCCTGCTTCCTCCAGATGTTCATCATGAATTGTTTCTTTGCCATGGAGTCCTGCACCTTCATGGTCATGGCCTACGACCGCTATGTGGCCATCTGCCACCCT…	948	MTAHQNGTIATEVSHFLLNCFVRSPSWQLWLSLPLSLLLLLAMGANATLLVTIRLEESLHEPMYYLLSLIATLDMVLCLTVIPKVLAIFWFDLRAISFSACFLQMFIMNCFFAMESCTFMVMAYDRYVAICHPLRYPSIITDQFVAKAAIFILARNFILTLPIPILSSRLHYCGRNVIENCLCANMSVSRLSYDDITINRLYQFALSWTMLGSDLVLIFASYTLILRAVLRLKAEGAVAKALGTCGSHFILILFFSTVLLVFIFTLLVKKKVPPDVPVLLNVLHHVVPAALNPIVYGVRTQEIKQGIQRLLKKGW*	315	OQ379589
sOR53A1*04	ATGACAGCCCACCAAAATGGCACCATCGCCACTGAGGTTTCACACTTCCTCCTGAATTGTTTTGTCAGGTCCCCCAGCTGGCAGCACTGGCTGTCCCTGCCCCTCAGCCTCCTCTTCCTCCTGGCCATGGGGGCCAACGCCACCCTCCTGGTCACCATCCGGCTGGAGGCCTCTCTGCACCAGCCCATGTACTATCTGCTCAGCCTCATAGCCATACTGGACATGGTGCTCTGTCTCACCGTCATCCCCAAGGTCCTGGCCATCTTCTGGTTTGACCTCAGGGCCATCAGCTTCTCTGCCTGCTTCCTCCAGATGTTCATCATGAATTGTTTCTTTGCCATGGAGTCCTGCACCTTCATGGTCATGGCCTACGACCGCTATGTGGCCATCTGCCACCCT…	948	MTAHQNGTIATEVSHFLLNCFVRSPSWQHWLSLPLSLLFLLAMGANATLLVTIRLEASLHQPMYYLLSLIAILDMVLCLTVIPKVLAIFWFDLRAISFSACFLQMFIMNCFFAMESCTFMVMAYDRYVAICHPLRYPSIITDQFVAKAAIFILARNFILTLPIPILSSRLHYCGRNVIENCLCANMSVSRLSYDDITINRLYQFALSWTMLGSDLILIFVSYTLILRAVLRLKAEGAVAKALGTCGSHFILILFFSTVLLVFIFTLLVKKKVPPDVPVLLNVLHHVVPAALNPIVYGVRTQEIKQGIQRLLKKGW*	315	OQ379590
sOR53A1*05	ATGACAGCCCACCAAAATGGCACCATCGCCACTGAGGTTTCACACTTCCTCCTGAATTGCTTTGTCAGGTCCCCCAGCTGGCAGCTCTGGCTGTCCCTGCCCCTCAGCCTCCTCTTCCTCCTGGCCATGGGGGCCAACGCCACCCTCCTGGTCACCATCCGGCTGGAGGAATCCCTGCACCAGCCCATGTACTACCTGCTCAGCCTCCTCTCCCTGCTGGACATGGTGCTCTGTCTCACCGTCATCCCCAAGGTCCTGGCCATCTTCTGGTTTGACCTCAGGGCCATCAGCTTCTCTGCCTGCTTCCTCCAGATGTTCATCATGAATTGTTTCTTTGCCATGGAGTCCTGCACCTTCATGGTCATGGCCTACGACCGCTATGTGGCCATCTGCCACCCT…	948	MTAHQNGTIATEVSHFLLNCFVRSPSWQLWLSLPLSLLFLLAMGANATLLVTIRLEESLHQPMYYLLSLLSLLDMVLCLTVIPKVLAIFWFDLRAISFSACFLQMFIMNCFFAMESCTFMVMAYDRYVAICHPLRYPSIITDQFVAKAAIFILARNFILTLPIPILSSRLHYCGRNVIENCICANMSVSRLSCDDVTVNRLYQFAGGWTLLGSDLILIFASYTLILRAVLRLKAEGAVAKALGTCGSHFILILFFSTVLLVFIFTLLVKKKVSPDVPVLLNVLHHVVPAALNPIVYGVRTQEIKQGIQRLLKKGW*	315	OQ379591
sOR53A1*06	ATGACAGCCCACCAAAATGGCACCATCGCCACTGAGGTTTCACACTTCCTCCTGAATTGTTTTGTCAGGTCCCCCAGCTGGCAGCTCTGGCTGTCCCTGCCCCTCAGCCTCCTCTTGCTCCTGGCCCTGGGGGCCAACGCCACCCTCCTGGTCACCATCCGGCTGGAGGAATCTCTGCACGAGCCCATGTACTACCTGCTCAGCCTCATAGCCATACTGGACATGGTGCTCTGTCTCACCGTCATCCCCAAGGTCCTGGCCATCTTCTGGTTTGACCTCAGGGCCGTCAGCTTCTCTGCCTGCTTCCTCCAGATGTTCATCATGAATTGTTTCTTTGCCATGGAGTCCTGCACCTTCATGGTCATGGCCTACGACCGCTATGTGGCCATCTGCCACCCT…	948	MTAHQNGTIATEVSHFLLNCFVRSPSWQLWLSLPLSLLLLLALGANATLLVTIRLEESLHEPMYYLLSLIAILDMVLCLTVIPKVLAIFWFDLRAVSFSACFLQMFIMNCFFAMESCTFMVMAYDRYVAICHPLRYPSIITDQFVAKAAIFILARNFILTLPIPILSARLHYCGRNVIENCICANMSVSRLSYDDITINRLYQFALSWTMLGSDLILIFASYTLILRAVLRLKAEGAVAKALGTCGSHFILILFFSTVLLVFIFTLLVKKKVPPDVPVLLNVLHHVVPAALNPIVYGVRTQEIKQGIQRLLKKGW*	315	OQ379592
sOR53A1*07	ATGACAGCCCACCAAAATGGCACCATCGCCACTGAGGTTTCACACTTCCTCCTGAATTGCTTTGTCAGGTCCCCCAGCTGGCAGCTCTGGCTGTCCCTGCCCCTCAGCCTCCTCTTCCTCCTGGCCCTGGGGGCCAACGCCACCCTCCTGGTCACCATCCGGCTGGAGGCCTCTCTGCACCAGCCCATGTACTACCTGCTCAGCCTCCTCTCCCTGCTGGACATGGTGCTCTGTCTCACCGTCATCCCCAAGGTCCTGGCCATCTTCTGGTTTGACCTCAGGGCCATCAGCTTCTCTGCCTGCTTCCTCCAGATGTTCATCATGAACAGCTTCCTTGCCATGGAGTCCTGCACCTTCATGGTCATGGCCTACGACCGCTATGTGGCCATCTGCCACCCA…	948	MTAHQNGTIATEVSHFLLNCFVRSPSWQLWLSLPLSLLFLLALGANATLLVTIRLEASLHQPMYYLLSLLSLLDMVLCLTVIPKVLAIFWFDLRAISFSACFLQMFIMNSFLAMESCTFMVMAYDRYVAICHPLRYPSIITDQFVAKAAIFILARNFIFTLPIPSLSGRLYYCGRNVIENCICANMSVSRLSCDDVTVNRLYQFAGGWTLLGSDLILIFASYTLILRAVLRLKAEGAVAKALGTCGSHFILILFFSTVLLVFIFTLLVKKKVPPDVPVLLNVLHHVVPAALNPIVYGVRTQEIKQGIQRLLKKGW*	315	OQ379593
sOR53A1*08	ATGACAGCCCACCAAAATGGCACCATCGCCACTGAGGTTTCACACTTCCTCCTGAATTGCTTTGTCAGGTCCCCCAGCTGGCAGCTCTGGCTGTCCCTGCCCCTCAGCCTCCTCTTCCTCCTGGCCATGGGGGCCAACGCCACCCTCCTGGTCACCATCCGGCTGGAGGCCTCTCTGCACCAGCCCATGTACTACCTGCTCAGCCTCCTCTCCCTGCTGGACATGGTGCTCTGTCTCACCGTCATCCCCAAGGTCCTGGCCATCTTCTGGTTTGACCTCAGGGCCATCAGCTTCTCTGCCTGCTTCCTCCAGATGTTCATCATGAATTGTTTCTTTGCCATGGAGTCCTGCACCTTCATGGTCATGGCCTACGACCGCTATGTGGCCATCTGCCACCCT…	948	MTAHQNGTIATEVSHFLLNCFVRSPSWQLWLSLPLSLLFLLAMGANATLLVTIRLEASLHQPMYYLLSLLSLLDMVLCLTVIPKVLAIFWFDLRAISFSACFLQMFIMNCFFAMESCTFMVMAYDRYVAICHPLRYPSIITDQFVAKAAIFILARNFILTLPIPILSSRLHYCGRNVIENCICANMSVSRLSCDDVTVNRLYQFAGGWTLLGSDLILIFASYTLILRAVLRLKAEGAVAKALGTCGSHFILILFFSTVLLVFIFTLLVKKKVPPDVPVLLNVLHHVVPAALNPIVYGVRTQEIKQGIQRLLKKGW*	315	OQ379594
sOR53A1*09	ATGACAGCCCACCAAAATGGCACCATCGCCACTGAGGTTTCACACTTCCTCCTGAATTGTTTTGTCAGGTCCCCCAGCTGGCAGCTCTGGCTGTCCCTGCCCCTCAGCCTCCTCTTGCTCCTAGCCCTGGGGGCCAACGCCACCCTCCTGGTCACCATCCGGCTGGAGGAATCTCTGCACCAGCCCATGTACTATCTGCTCAGCCTCATAGCCATACTGGACATGGTGCTCTGTCTCACCGTCATCCCCAAGGTCCTGGCCATCTTCTGGTTTGACCTCAGGGCCATCAGCTTCTCTGCCTGCTTCCTCCAGATGTTCATCATGAATTGTTTCTTTGCCATGGAGTCCTGCACCTTCATGGTCATGGCCTACGACCGCTATGTGGCCATCTGCCACCCT…	948	MTAHQNGTIATEVSHFLLNCFVRSPSWQLWLSLPLSLLLLLALGANATLLVTIRLEESLHQPMYYLLSLIAILDMVLCLTVIPKVLAIFWFDLRAISFSACFLQMFIMNCFFAMESCTFMVMAYDRYVAICHPLRYPTIITNQFVAKAAIFILARNFILTLPIPILSSRLHYCGRNVIENCLCANMSVSRLSYDDITINRLYQFALSWTMLGSDLILIFASYTLILRAVLRLKAEGAVAKALGTCGSHFILILFFSTVLLVFIFTLLVKKKVPPDVPVLLNVLHHVVPAALNPIVYGVRTQEIKQGIQRLLKKGW*	315	OQ379595
sOR53A1*10	ATGACAGCCCACCAAAATGGCACCATCGCCACTGAGGTTTCACACTTCCTCCTGAATTGTTTTGTCAGGTCCCCCAGCTGGCAGCTCTGGCTGTCCCTGCCCCTCAGCCTCCTCTTGCTCCTAGCCCTGGGGGCCAACGCCACCCTCCTGGTCACCATCTGGCTGGAGGAATCTCTGCACCAGCCCATGTACCATCTGCTCAGCCTCATAGCCATACTGGACATGGTGCTCTGTCTCACCGTCATCCCCAAGGCCCTGGCCATCTTCTGGTTTGACCTCAGGGCCATCAGCTTCTCTGCCTGCTTCCTCCAGATGTTCATCATGAATTGTTTCTTTGCCATGGAGTCCTGCACCTTCATGGTCATGGCCTACGACCGCTATGTGGCCATCTGCCACCCT…	948	MTAHQNGTIATEVSHFLLNCFVRSPSWQLWLSLPLSLLLLLALGANATLLVTIWLEESLHQPMYHLLSLIAILDMVLCLTVIPKALAIFWFDLRAISFSACFLQMFIMNCFFAMESCTFMVMAYDRYVAICHPLRYPTIITNQFVAKAAIFILARNFILTLPIPILSARLHYCGRNVIENCLCANMSVSRLSYDDITINRLYQFALSWTMLGSDLVLIFASYTLILRAVLRLKAEGAVAKALSTCGSHFILILFFSTILLVFVLTHVAKKKVSPDVPVLLNVLHHVVPAALNPIVYGVRTQEIKQGIQRLLKKGW*	315	OQ379596
sOR5AF1*01	ATGGAAGAAGAAAATAAGACACTGGTGACTGAGTTTGTCCTCATAGGACTTACAGATCTTCTGGGGTGGCAGATCCCCCTGTTCCTGGTGTTCTTGGTCATCTACCTCACCACCATGTTGGGCAACCTTGGACTGATTTTTCTTATCTGGAAGGACCCCCATCTTCACACCCCCATGTACTTATTCCTGGGCAGTTTAGCCTTTGCAGATGCTTGTTCTTCATCCTCTGTGACTCCCAAGATGCTTATAAATTTTTTATCAAATAGTCATTTGATACCTCTCTCTGACTGTATGGCCCAGTTTTATTTTTTTGGTTTCAGTGCCACCACAGAATGTTTCCTCCTGGTGGTGATGGCCTATGACCGCTATGTAGCCATATGCAACCCCTTGCTTTATCCA…	924	MEEENKTLVTEFVLIGLTDLLGWQIPLFLVFLVIYLTTMLGNLGLIFLIWKDPHLHTPMYLFLGSLAFADACSSSSVTPKMLINFLSNSHLIPLSDCMAQFYFFGFSATTECFLLVVMAYDRYVAICNPLLYPVVISTRLCIQFIGVSYFTGFLHSAIHIGFLFRLSFCRSNIIHHFYCEILQVFKISCTDPTVNILLAFIFSAFIQVFTFIAIIVSYTGVLFAILKNKSEKGRSKAFTTCSAHLLSVSLFYGTLFFMYVRPASGPSEGHGKIYSLFYTIIIPLLNPFIYSLRNKEVIGALRRKLKK*	307	OQ379597
sOR5AF1*02	ATGGAAGAAGAAAATAAGACACTGGTGACTGAGTTTGTCCTCATAGGACTTACAGATCTTCTGGGGTGGCAGATCCCCCTGTTCCTGGTGTTCTTGGTCATCTACCTCACCACCATGGTGGGCAACCTTGGACTGATTTTTCTTATCTGGAAGGACCCCCATCTTCACACCCCCATGTACTTATTCCTGGGCAGTTTAGCCTTTGCAGATGCTTGTTCTTCATCCTCTGTGACTCCCAAGATGCTTATAAATTTTTTATCAAACAGTCATTTGATACCTCTCTCTGACTGTATGGCCCAGTTTTATTTTTTTGGTTTCAGTGCCACCACAGAATGTTTCCTCCTGGTGGTGATGGCCTATGACCGCTATGTAGCCATATGCAACCCCTTGCTTTATCCA…	924	MEEENKTLVTEFVLIGLTDLLGWQIPLFLVFLVIYLTTMVGNLGLIFLIWKDPHLHTPMYLFLGSLAFADACSSSSVTPKMLINFLSNSHLIPLSDCMAQFYFFGFSATTECFLLVVMAYDRYVAICNPLLYPVVISTRLCIQFIGVSYFTGFLHSAIHIGFLFRLSFCRSNIIHHFYCEILQVFKISCTDPTVNILLVFIFSAFIQVFTFIAIIVSYTGVLFVILKNKSEKGRSKAFTTCSAHLLSVSLFYGTLFFMYVRPASGPSEGHGKIYSLFYTIIIPLLNPFIYSLRNKEVIGALRRKLNK*	307	OQ379598
sOR5AF1*03	ATGGAAGAAGAAAATAAGACACTGGTGACTGAGTTTGTCCTCATAGGACTTACAGATCTTCTGGGGTGGCAGATCCCCCTGTTCCTGGTGTTCTTGGTCATCTACCTCACCACCATGTTGGGCAACCTTGGACTGATTTTTCTTATCTGGAAGGACCCCCATCTTCACACCCCCATGTACTTATTCCTGGGCAGTTTAGCCTTTGCAGATGCTTGTTCTTCATCCTCTGTGACTCCCAAGATGCTTATAAATTTTTTATCAAATAGTCATTTGATACCTCTCTCTGACTGTATGGCCCAGTTTTATTTTTTTGGTTTCAGTGCCACCACAGAATGTTTCCTCCTGGTGGTGATGGCCTATGACCGCTATGTAGCCATATGCAACCCCTTGCTTTATCCA…	924	MEEENKTLVTEFVLIGLTDLLGWQIPLFLVFLVIYLTTMLGNLGLIFLIWKDPHLHTPMYLFLGSLAFADACSSSSVTPKMLINFLSNSHLIPLSDCMAQFYFFGFSATTECFLLVVMAYDRYVAICNPLLYPVVISTRLCIQFIGVSYFTGFLHSAIHIGFLFRLSFCRSNIIHHFYCEILQVFKISCTDPTVNILLAFIFSAFIQVFTFIAIIVSYTGVLFAILKNKSEKGRSKAFTTCSAHLLSVSLFYGTLFFMYVRPASGPSEGHGKIYSLFYTIIIPLLNPFIYSLRNKEVIGALRRKLKK*	307	OQ379599
sOR5AF1*04	ATGGAAGAAGAAAATAAGACACTGGTGACTGAGTTTGTCCTCATAGGACTTACAGATCTTCTGGGGTGGCAGATCCCCCTGTTCCTGGTGTTCTTGGTCATCTACCTCACCACCATGGTGGGCAACCTTGGACTGATTTTTCTTATCTGGAAGGACCCCCATCTTCACACCCCCATGTACTTATTCCTGGGCAGTTTAGCCTTTGCAGATGCTTGTTCTTCATCCTCTGTGACTCCCAAGATGCTTATAAATTTTTTATCAAACAGTCATTTGATACCTCTCTCTGACTGTATGGCCCAGTTTTATTTTTTTGGTTTCAGTGCCACCACAGAATGTTTCCTCCTGGTGGTGATGGCCTATGACCGCTATGTAGCCATATGCAACCCCTTGCTTTATCCA…	924	MEEENKTLVTEFVLIGLTDLLGWQIPLFLVFLVIYLTTMVGNLGLIFLIWKDPHLHTPMYLFLGSLAFADACSSSSVTPKMLINFLSNSHLIPLSDCMAQFYFFGFSATTECFLLVVMAYDRYVAICNPLLYPVVISTRLCIQFIGVSYFTGFLHSAIHIGFLFRLSFCRSNIIHHFYCEILQVFKISCTDPTVNILLVFIFSAFIQVFTFIAIIVSYTGVLFAILKNKSEKGRSKTFNTCSAHLLSVSLFYGTLFFMYVRPASGPSEGHGKIYSLFYTIIIPLLNPFIYSLRNKEVIGALRRKLKK*	307	OQ379600
sOR5AF1*05	ATGGAAGAAGAAAATAAGACACTGGTGACTGAGTTTGTCCTCATAGGACTTACAGATCTTCTGGGGTGGCAGATCCCCCTGTTCCTGGTGTTCTTGGTCATCTACCTCACCACCATGTTGGGCAACCTTGGACTGATTTTTCTTATCTGGAAGGACCCCCATCTTCACACCCCCATGTACTTATTCCTGGGCAGTTTAGCCTTTGCAGATGCTTGTTCTTCATCCTCTGTGACTCCCAAGATGCTTATAAATTTTTTATCAAATAGTCATTTGATACCTCTCTCTGACTGTATGGCCCAGTTTTATTTTTTTGGTTTCAGTGCCACCACAGAATGTTTCCTCCTGGTGGTGATGGCCTATGACCGCTATGTAGCCATATGCAACCCCTTGCTTTATCCA…	924	MEEENKTLVTEFVLIGLTDLLGWQIPLFLVFLVIYLTTMLGNLGLIFLIWKDPHLHTPMYLFLGSLAFADACSSSSVTPKMLINFLSNSHLIPLSDCMAQFYFFGFSATTECFLLVVMAYDRYVAICNPLLYPVVISTRLCIQFIGVSYFTGFLHSAIHIGFLFRLSFCRSNIIHNFYCEILQVFKISCTDPTVNILLAFIFSAFIQVFTFIAIIVSYTGVLFAILKNKSEKGRSKAFTTCSAHLLSVSLFYGTLFFMYVRPASGPSEGHGKIYSLFYTIIIPLLNPFIYSLRNKEVIGALRRKLKK*	307	OQ379601
sOR5J1*01	ATGAGGCCAGAGAACTTCACCTGGACCAGGGGCGCCCCTGCTGAATTCATCCTTCTGGGCGTCACAGATCGCTGGGACCTGCGCGTCACCCTCTTCCTGGTCTTCCTGCCCATCTACCTGGTGAGCCTGCTGGGAAACGTGGGCATGATGCTGCTGATCTGCGTGGATGCCCAGCTCCACACACCCATGTACTTCTTCCTGGCCAACCTCTCCCTGCTGGACGCCTGCTATTCCTCAGCCATCGCCCCCAAGATGCTGGTGGACCTGCTGCTGCCCCTCGCCACCATCCCCTATGCAGCCTGTGCCCTCCAGATGTTTGTGTTTGCAGGGCTGGCGGATGCTGAGTGGTGCCTGTTGGCAGCCATGGCCTATGACCGCTACGTGGCCATTGGAAACCCG…	963	MRPENFTWTRGAPAEFILLGVTDRWDLRVTLFLVFLPIYLVSLLGNVGMMLLICVDAQLHTPMYFFLANLSLLDACYSSAIAPKMLVDLLLPLATIPYAACALQMFVFAGLADAEWCLLAAMAYDRYVAIGNPLLYTTAMSPRLCLALLGASGLGGAVSAVVHTTFTFRLSFCGSREVNSFFCDIPPLLAICCNDTSLNELLLFTVCGFIQTATVLAIAVSYGLIVRAVMHMRSVQGRWRAASTCGSHLTAVAMLYGTLTFMYLRPSSSYALDSDKMASVFYTLVIPALNPLIYSLRNKEVKEALRRTRSRCCCPRRVHG*	320	OQ379602
sOR5J1*02	ATGAGGCCAGAGAACTTCACCTGGACCAGGGGCGCCCCTGCTGAATTCATCCTTCTGGGCGTCACAGATCGCTGGGACCTGCGCGTCACCCTCTTCCTGGTCTTCCTGCCCATCTACCTGGTGAGCCTGCTGGGAAACGTGGGCATGATGCTGCTGATCTGCGTGGATGCCCAGCTCCACACACCCATGTACTTCTTCCTGGCCAACCTCTCCCTGCTGGACGCCTGCTATTCCTCAGCCATCGCCCCCAAGATGCTGGTGGACCTGCTGCTGCCCCTCGCCACCATCCCCTATGCAGCCTGTGCCCTCCAGATGTTTGTGTTTGCAGGGCTGGCGGATGCTGAGTGGTGCCTGTTGGCAGCCATGGCCTATGACCGCTACGTGGCCATTGGAAACCCG…	963	MRPENFTWTRGAPAEFILLGVTDRWDLRVTLFLVFLPIYLVSLLGNVGMMLLICVDAQLHTPMYFFLANLSLLDACYSSAIAPKMLVDLLLPLATIPYAACALQMFVFAGLADAEWCLLAAMAYDRYVAIGNPLLYTTAMSPRLCLALLGASGLGGAVSAVVHTTFTFRLSFCGSREVNSFFCDIPPLLAICCNDTSLNELLLFTVCGFIQTATVLAIAVSYGLIVRAVMHMRSVQGRWRAASTCGSHLTAVAMLYGTLTFMYLRPSSSYALDSDKMASVFYTLVIPALNPLIYSLRNKEVKEALRRTRSRCCCPRRVHG*	320	OQ379603
sOR5P1*01	ATGGAAAAGGCAAATCAGAGTGTTGGAATCACCTTCATCCTCCTGGGCTTCTCCGAATACCCACACCTCCGGGTGCCCCTCTTCTTGGTCTTCTTGGCCATCTACACAGTCTCTGTGGTGGGGAACGTGGGTATGATTGCAATCATCAGAATCAATCCCAAGCTCCACACCCCCATGTACTTTTTTCTCAGCCATCTCTCCTTTCTTGATTTCTGTTACTCTTCTGCAATTACACCCAAACTCTTAGAGACCTTGGTTGTGAACATAGGGACGATCTCTTACATGGGTTGCATGATGCAGTTTTTCTTTGGCTGCACATTTGTGATTACGGAAATGTTCATGTTAGCCGTGATGGCCTATGACCGGTTTGTGGCTGTTTGTAACCCCCTGCTCTACACA…	948	MEKANQSVGITFILLGFSEYPHLRVPLFLVFLAIYTVSVVGNVGMIAIIRINPKLHTPMYFFLSHLSFLDFCYSSAITPKLLETLVVNIGTISYMGCMMQFFFGCTFVITEMFMLAVMAYDRFVAVCNPLLYTVAMSPKLCIRLVASTYSWGGLCSLTLTCSLLELSFCGSNILNHFGCEYSAIISASCSDTYFILMLIFIMSIFSEACSLLIILSSYLFIIVTVTKMPFAGGLRKAFSTCASHLTTITIFHGTLFLLYSVPSSKRSLLFIKVASVFYAVVIPMLNPLIYSLRNNDVKETIRGLINAKQLFSHST*	315	OQ379604
sOR5P1*02	ATGGAAAAGGCAAATCAGAGTGTTGGAATCACCTTCATCCTCCTGGGCTTCTCCGAATACCCACACCTCCGGGTGCCCCTCTTCTTGGTCTTCTTGGCCATCTACACAGTCTCTGTGGTGGGGAACGTGGGTATGATTGCAATCATCAGAATCAATCCCAAGCTCCACACCCCCATGTACTTTTTTCTCAGCCATCTCTCCTTTCTTGATTTCTGTTACTCTTCTGCAATTACACCCAAACTCTTAGAGACCTTGGTTGCGAACATAGGGATGATCTCTTACATGGGTTGCATGATGCAGTTTTTCTTTGGCTGCACATTTGTCATTACGGAAATGTTCATGTTAGCCGTGATGGCCTATGACCGGTTTGTGGCTGTTTGTAACCCCCTGCTCTACACA…	948	MEKANQSVGITFILLGFSEYPHLRVPLFLVFLAIYTVSVVGNVGMIAIIRINPKLHTPMYFFLSHLSFLDFCYSSAITPKLLETLVANIGMISYMGCMMQFFFGCTFVITEMFMLAVMAYDRFVAVCNPLLYTVAMSPKLCILLVASTYSWGGLCSLTLTCSLLELSFCGSNILNHFGCEYSAIISASCSDTYFILMLVFIMSIFSEACSLLIILSSYLFIIVTVTKMPFAGGLRKAFSTCASHLTTITIFHGTLFLLYSVPSSKRSLLFIKVASVFYAVVIPMLNPLIYSLRNNDVKETIRGLINAKQLFSHST*	315	OQ379605
sOR5P1*03	ATGGAAAAGGCAAATCAGAGTGTTGGAATCACCTTCATCCTCCTGGGCTTCTCCGAATACCCACACCTCCGGGTGCCCCTCTTCTTGGTCTTCTTGGCCATCTACACAGTCTCTGTGGTGGGGAACGTGGGTATGATTGCAATCATCAGAATCAATCCCAAGCTCCACACCCCCATGTACTTTTTTCTCAGCCATCTCTCCTTTCTTGATTTCTGTTACTCTTCTACAATTACACCCAAACTCTTAGAGACCTTGGTTGTGAACATAGGGACGATCTCTTACATGGGTTGCATGATGCAGTTTTTCTTTGGCTGCACATTTGTCATTACGGAAATGTTCATGTTAGCCGTGATGGCCTATGACCGGTTTGTGGCTGTTTGTAACCCCCTGCTCTACACA…	948	MEKANQSVGITFILLGFSEYPHLRVPLFLVFLAIYTVSVVGNVGMIAIIRINPKLHTPMYFFLSHLSFLDFCYSSTITPKLLETLVVNIGTISYMGCMMQFFFGCTFVITEMFMLAVMAYDRFVAVCNPLLYTVAMSPKLCILLVASTYSWGGLCSLTLTCSLLELSFCGSNILNHFGCEYSAIISASCSDTYFILMLVFIMSIFSEACSLLIILSSYLFIIVTVTKMPFAGGLRKAFSTCASHLTAITIFHGTLFLLYSVPSSKRSLLFIKVASVFYAVVIPMLNPLIYSLRNNDVKETIRGLINAKQLFSHST*	315	OQ379606
sOR5P1*04	ATGGAAAAGGCAAATCAGAGTGTTGGAATCACCTTCATCCTCCTGGGCTTCTCCGAATACCCACACCTCCGGGTGCCCCTCTTCTTGGTCTTCTTGGCCATCTACACAGTCTCTGTGGTGGGGAACGTGGGTATGATTGCAATCGTCAGAATCAATCCCAAGCTCCACACCCCCATGTACTTTTTTCTCAGCCATCTCTCCTTTCTTGATTTCTGTTACTCTTCTGCAATTACACCCAAACTCTTAGAGACCTTGGTTGCGAACATAGGGACGATCTCTTACATGGGTTGCATGATGCAGTTTTTCTTTGGCTGCACATTTGTCATTACGGAAATGTTCATGTTAGCCGTGATGGCCTATGACCGGTTTGTGGCTGTTTGTAACCCCCTGCTCTACACA…	948	MEKANQSVGITFILLGFSEYPHLRVPLFLVFLAIYTVSVVGNVGMIAIVRINPKLHTPMYFFLSHLSFLDFCYSSAITPKLLETLVANIGTISYMGCMMQFFFGCTFVITEMFMLAVMAYDRFVAVCNPLLYTVAMSPKLCILLVASTYSWGGLCSLTLTCSLLELSFCGSNILNHFGCEYSAIISASCSDTYFILMLVFIMSIFSEACSLLIILSSYLFIIVTVTKMPFAGGLRKAFSTCASHLTAITIFHGTLFLLYSVPSSKRSLLFIKVASVFYAVVIPMLNPLIYSLRNNDVKETIRGLINAKQLFSHST*	315	OQ379607
sOR5P1*05	ATGGAAAAGGCAAATCAGAGTGTTGGAATCACCTTCATCCTCCTGGGCTTCTCCGAATACCCACACCTCCGGGTGCCCCTCTTCTTGGTCTTCTTGGCCATCTACACAGTCTCTGTGGTGGGGAACGTGGGTATGATTGCAATCATCAGAATCAATCCCAAGCTCCACACCCCCATGTACTTTTTTCTCAGCCATCTCTCCTTTCTTGATTTCTGTTACTCTTCTACAATTACACCCAAACTCTTAGAGACCTTGGTTGTGAACATAGGGACGATCTCTTACATGGGTTGCATGATGCAGTTTTTCTTTGGCTGCACATTTGTCATTACGGAAATGTTCATGTTAGCCGTGATGGCCTATGACCGGTTTGTGGCTGTTTGTAACCCCCTGCTCTACACA…	948	MEKANQSVGITFILLGFSEYPHLRVPLFLVFLAIYTVSVVGNVGMIAIIRINPKLHTPMYFFLSHLSFLDFCYSSTITPKLLETLVVNIGTISYMGCMMQFFFGCTFVITEMFMLAVMAYDRFVAVCNPLLYTVAMSPKLCIRLVASTYSWGGLCSLTLTCSLLELSFCGSNILNHFGCEYSAIISASCSDTYFILMLVFIMSIFSEACSLLIILSSYLFIIVTVTKMPFAGGLRKAFSTCASHLTTITIFHGTLFLLYSVPSSKRSLLFIKVASVFYAVVIPMLNPLIYSLRNNDVKETIRGLINAKQLFSHST*	315	OQ379608
sOR5P1*06	ATGGAAAAGGCAAATCAGAGTGTTGGAATCACCTTCATCCTCCTGGGCTTCTCCGAATACCCACACCTCCGGGTGCCCCTCTTCTTGGTCTTCTTGGCCATCTACACAGTCTCTGTGGTGGGGAACGTGGGTATGATTGCAATCATCAGAATCAATCCCAAGCTCCACACCCCCATGTACTTTTTTCTCAGCCATCTCTCCTTTCTTGATTTCTGTTACTCTTCTGCAATTACACCCAAACTCTTAGAGACCTTGGTTGCGAACATAGGGACGATCTCTTACATGGGTTGCATGATGCAGTTTTTCTTTGGCTGCACATTTGTCATTACGGAAATGTTCATGTTAGCCGTGATGGCCTATGACCGGTTTGTGGCTGTTTGTAACCCCCTGCTCTACACA…	948	MEKANQSVGITFILLGFSEYPHLRVPLFLVFLAIYTVSVVGNVGMIAIIRINPKLHTPMYFFLSHLSFLDFCYSSAITPKLLETLVANIGTISYMGCMMQFFFGCTFVITEMFMLAVMAYDRFVAVCNPLLYTVAMSPKLCILLVASTYSWGGLCSLTLTCSLLELSFCGSNILNHFGCEYSAIISASCSDTYFILMLVFIMSIFSEACSLLIILSSYLFIIVTVTKMPFAGGLRKAFSTCASHLTAITIFHGTLFLLYSVPSSKRSLLFIKVASVFYAVVIPMLNPLIYSLRNNDVKETIRGLINAKQLFSHST*	315	OQ379609
sOR6T3*01	ATGAGGGGCGAGAACGGGACCCAGGTGGGCGCCTTCGTGCTGCTGGGCTTCCCCACGGCCCCCGGGCTGCAGCGCCTGCTCTTCCTGCTCTTCCTGCTCATCTACCTCCTGGTGCTGCTGGAGAACCTGGCCATCATCCTCACCGTCTGGAGGAGCCTCTCCCTGCACAGGCCCATGTACTGCTTTCTGGGCTGCATGTCGGCCCTGGAGCTCTGGTACGTGTCTGACATCATCCCCAAGATGCTGGGCGGCTTCCTGCTGCAGCGCTGGCGCATCTCCTTCGCGGGCTGCATGACGCAGCTCTACTTCTTCAGCGCCCTCATGTGCACCGAGTGCGTGCTGCTGGCCTCCATGGCCTACGACCGCTACGTGGCCATCTGCCACCCCCTGCGCTACCCG…	939	MRGENGTQVGAFVLLGFPTAPGLQRLLFLLFLLIYLLVLLENLAIILTVWRSLSLHRPMYCFLGCMSALELWYVSDIIPKMLGGFLLQRWRISFAGCMTQLYFFSALMCTECVLLASMAYDRYVAICHPLRYPAIMTAGLCARLVAFSFASGFSISVIKVYFISSATFCGSNVLNHFFCDISPILRLACTDFSTAELVDFVLAFIILVFPLSATALSYAHIVLAVLRTPSATGRRRAFSTCASHLTVVVIFYVALIFMYVRPQAIDSRSSNKLISVFYTVLTPILNPLIYCLRNKEFKDALRKALGFGQAPP*	312	OQ379610
sOR6T3*02	ATGAGGGGCGAGAACGGGACCCAGGTGGGCGCCTTCGTGCTGCTGGGCTTCCCCACGGCCCCCGGGCTGCAGCGCCTGCTCTTCCTGCTCTTCCTGCTCATCTACCTCCTGGTGCTGCTGGAGAACCTGGCCATCATCCTCACCGTCTGGAGGAGCCTCTCCCTGCACAGGCCCATGTACTGCTTTCTGGGCTGCATGTCGGCCCTGGAGCTCTGGTACGTGTCTGACATCATCCCCAAGATGCTGGGCGGCTTCCTGCTGCAGCGCTGGCGCATCTCCTTCGCGGGCTGCATGACGCAGCTCTACTTCTTCAGCGCCCTCATGTGCACCGAGTGCGTGCTGCTGGCCTCCATGGCCTACGACCGCTACGTGGCCATCTGCCACCCCCTGCGCTACCCG…	939	MRGENGTQVGAFVLLGFPTAPGLQRLLFLLFLLIYLLVLLENLAIILTVWRSLSLHRPMYCFLGCMSALELWYVSDIIPKMLGGFLLQRWRISFAGCMTQLYFFSALMCTECVLLASMAYDRYVAICHPLRYPAIMTAGLCARLVAFSFASGFSISVIKVYFISSATFCGSNVLNHFFCDISPILRLACTDFSTAELVDFVLAFIILVFPLSATALSYAHIVLAVLRTPSATGRRRAFSTCASHLTVVVIFYMALIFMYVRPQAIDSRSSNKLISVFYTVLTPILNPLIYCLRNKEFKDALRKALGFGQAPP*	312	OQ379611
sOR6T3*03	ATGAGGGGCGAGAACGGGACCCAGGTGGGCGCCTTCGTGCTGCTGGGCTTCCCCACGGCCCCCGGGCTGCAGCGCCTGCTCTTCCTGCTCTTCCTGCTCATCTACCTCCTGGTGCTGCTGGAGAACCTGGCCATCATCCTCACCGTCTGGAGGAGCCTCTCCCTGCACAGGCCCATGTACTGCTTTCTGGGCTGCATGTCGGCCCTGGAGCTCTGGTACGTGTCTGACATCATCCCCAAGATGCTGGGCGGCTTCCTGCTGCAGCGCTGGCACATCTCCTTCGCGGGCTGCATGACGCAGCTCTACTTCTTCAGCGCCCTCATGTGCACCGAGTGCGTGCTGCTGGCCTCCATGGCCTACGACCGCTACGTGGCCATCTGCCACCCCCTGCGCTACCCG…	939	MRGENGTQVGAFVLLGFPTAPGLQRLLFLLFLLIYLLVLLENLAIILTVWRSLSLHRPMYCFLGCMSALELWYVSDIIPKMLGGFLLQRWHISFAGCMTQLYFFSALMCTECVLLASMAYDRYVAICHPLRYPAIMTAGLCARLVAFSFASGFSVSVIKVYFISSATFCGSNVLNHFFCDISPILRLACTDFSTAELVDFVLAFVILVFPLSATALSYAHIVLAVLRTPSATGRRRAFSTCASHLTVVVIFYVALIFMYVRPQAIDSRSSNKLISVFYTVLTPILNPLIYCLRNKEFKDALRKALGFGQAPP*	312	OQ379612
sOR6T3*04	ATGAGGGGCGAGAACGGGACCCAGGTGGGCGCCTTCGTGCTGCTGGGCTTCCCCACGGCCCCCGGGCTGCAGCGCCTGCTCTTCCTGCTCTTCCTGCTCATCTACCTCCTGGTGCTGCTGGAGAACCTGGCCATCATCCTCACCGTCTGGAGGAGCCTCTCCCTGCACAGGCCCATGTACTGCTTTCTGGGCTGCATGTCGGCCCTGGAGCTCTGGTACGTGTCTGACATCATCCCCAAGATGCTGGGCGGCTTCCTGCTGCAGCGCTGGCGCATCTCCTTCGCGGGCTGCATGACGCAGCTCTACTTCTTCAGCGCCCTCATGTGCACCGAGTGCGTGCTGCTGGCCTCCATGGCCTACGACCGCTACGTGGCCATCTGCCACCCCCTGCGCTACCCG…	939	MRGENGTQVGAFVLLGFPTAPGLQRLLFLLFLLIYLLVLLENLAIILTVWRSLSLHRPMYCFLGCMSALELWYVSDIIPKMLGGFLLQRWRISFAGCMTQLYFFSALMCTECVLLASMAYDRYVAICHPLRYPAIMTAGLCARLVAFSFASGFSISVIKVYFISSATFCGSNVLNHFFCDISPILRLACTDFSTAELVDFVLAFIILVFPLSATALSYAHIVLAVLRTPSATGRRRAFSTCASHLTVVVIFYVALIFMYVRPQAIDSRSSNKLISVFYTVLTPILNPLIYCLRNKEFKDAVRKALGFGQAPP*	312	OQ379613
sOR6T3*05	ATGAGGGGCGAGAACGGGACCCAGGTGGGCGCCTTCGTGCTGCTGGGCTTCCCCACGGCCCCCGGGCTGCAGCGCCTGCTCTTCCTGCTCTTCCTGCTCATCTACCTCCTGGTGCTGCTGGAGAACCTGGCCATCATCCTCACCGTCTGGAGGAGCCTCTCCCTGCACAGGCCCATGTACTGCTTTCTGGGCTGCATGTCAGCCCTGGAGCTCTGGTACGTGTCTGACATCATCCCCAAGATGCTGGGCGGCTTCCTGCTGCAGCGCTGGCGCATCTCCTTCGCGGGCTGCATGACGCAGCTCTACTTCTTCAGCGCCCTCATGTGCACCGAGTGCGTGCTGCTGGCCTCCATGGCCTACGACCGCTACGTGGCCATCTGCCACCCCCTGCGCTACCCG…	939	MRGENGTQVGAFVLLGFPTAPGLQRLLFLLFLLIYLLVLLENLAIILTVWRSLSLHRPMYCFLGCMSALELWYVSDIIPKMLGGFLLQRWRISFAGCMTQLYFFSALMCTECVLLASMAYDRYVAICHPLRYPAIMTAGLCARLVAFSFASGFSVSVIKVYFISSATFCGSNVLNHFFCDISPILRLACTDFSTAELVDFVLAFVILVFPLAATALSYAHIVLAVLRTPSATGRRRAFSTCASHLTVVVIFYVALIFMYVRPQAIDSRSSNKLISVFYTVLTPILNPLIYCLRNKEFKDAVRKALGFGQAPP*	312	OQ379614
sOR6T3*06	ATGAGGGGCGAGAACGGGACCCAGGTGGGCGCCTTCGTGCTGCTGGGCTTCCCCACGGCCCCCGGGCTGCAGCGCCTGCTCTTCCTGCTCTTCCTGCTCATCTACCTCCTGGTGCTGCTGGAGAACCTGGCCATCATCCTCACCGTCTGGAGGAGCCTCTCCCTGCACAGGCCCATGTACTGCTTTCTGGGCTGCATGTCAGCCCTGGAGCTCTGGTACGTGTCTGACATCATCCCCAAGATGCTGGGCGGCTTCCTGCTGCAGCGCTGGCGCATCTCCTTCGCGGGCTGCATGACGCAGCTCTACTTCTTCAGCGCCCTCATGTGCACCGAGTGCGTGCTGCTGGCCTCCATGGCCTACGACCGCTACGTGGCCATCTGCCACCCCCTGCGCTACCCG…	939	MRGENGTQVGAFVLLGFPTAPGLQRLLFLLFLLIYLLVLLENLAIILTVWRSLSLHRPMYCFLGCMSALELWYVSDIIPKMLGGFLLQRWRISFAGCMTQLYFFSALMCTECVLLASMAYDRYVAICHPLRYPAIMTAGLCARLVAFSFASGFSVSVIKVYFISSATFCGSNVLNHFFCDISPILRLACTDFSTAELVDFVLAFVILVFPLSATALSYAHIVLAVLRTPSATGRWRAFSTCASHLTVVVIFYMALIFMYVRPQAIDSRSSNKLISVFYTVLTPILNPLIYCLRNKEFKDAVRKALGFGQAPP*	312	OQ379615
sOR6T3*07	ATGAGGGGCGAGAACGGGACCCAGGTGGGCGCCTTCGTGCTGCTGGGCTTCCCCACGGCCCCCGGGCTGCAGCGCCTGCTCTTCCTGCTCTTCCTGCTCATCTACCTCCTGGTGCTGCTGGAGAACCTGGCCATTATCCTCACGGTCTGGAGGAGCCTCTCCCTGCACAGGCCCATGTACTGCTTTCTGGGCTGCATGTCAGCCCTGGAGCTCTGGTACGTGTCTGACATCGTCCCCAAGATGCTGGGCGGCTTCCTGCTGCAGCGCTGGCGCATCTCCTTCGCGGGCTGCATGACGCAGCTCTACTTCTTCAGCGCCCTCATGTGCACCGAGTGCGTGCTGCTGGCCTCCATGGCCTACGACCGCTACGTGGCCATCTGCCACCCCCTGCGCTACCCG…	939	MRGENGTQVGAFVLLGFPTAPGLQRLLFLLFLLIYLLVLLENLAIILTVWRSLSLHRPMYCFLGCMSALELWYVSDIVPKMLGGFLLQRWRISFAGCMTQLYFFSALMCTECVLLASMAYDRYVAICHPLRYPAIMTAGLCACLVAFSFASGFSVSVIKVYFISSATFCGSNVLNHFFCDISPILRLACTDFSTAELVDFVLAFIILVFPLSATALSYAHIVLAVLRTPSATGRRRAFSTCASHLTVVVIFYVALIFMYVRPQAIDSRSSNKLISVFYTVLTPILNPLIYCLRNKEFKDAVRKALGFGQAPP*	312	OQ379616
sOR6T3*08	ATGAGGGGCGAGAACGGGACCCAGGTGGGCGCCTTCGTGCTGCTGGGCTTCCCCACGGCCCCTGGGCTGCAGCGCCTGCTCTTCCTGCTCTTCCTGCTCATCTACCTCCTGGTGCTGCTGGAGAACCTGGCCATCATCCTCACCGTCTGGAGGAGCCTCTCCCTGCACAGGCCCATGTACTGCTTTCTGGGCTGCATGTCAGCCCTGGAGCTCTGGTACGTGTCTGACATCATCCCCAAGATGCTGGGCGGCTTCCTGCTGCAGCGCTGGCGCATCTCCTTCGCGGGCTGCATGACGCAGCTCTACTTCTTCAGCGCCCTCATGTGCACCGAGTGCGTGCTGCTGGCCTCCATGGCCTACGACCGCTACGTGGCCATCTGCCACCCCCTGCGCTACCCG…	939	MRGENGTQVGAFVLLGFPTAPGLQRLLFLLFLLIYLLVLLENLAIILTVWRSLSLHRPMYCFLGCMSALELWYVSDIIPKMLGGFLLQRWRISFAGCMTQLYFFSALMCTECVLLASMAYDRYVAICHPLRYPAIMTAGLCARLVAFSFASGFSVSVIKVYFISSATFCGSNVLNHFFCDISPILRLACTDFSTAELVDFVLAFIILVFPLSATALSYAHIVLAVLRTPSATGRRRAFSTCASHLTVVVIFYVALIFMYVRPQAIDSRSSNKLISVFYTVLTPILNPLIYCLRNKEFKDALRKALGFGQAPP*	312	OQ379617
sOR6T3*09	ATGAGGGGCGAGAACGGGACCCAGGTGGGCGCCTTCGTGCTGCTGGGCTTCCCCACGGCCCCCGGGCTGCAGCGCCTGCTCTTCCTGCTCTTCCTGCTCATCTACCTCCTGGTGCTGCTGGAGAACCTGGCCATCATCCTCACCGTCTGGAGGAGCCTCTCCCTGCACAGGCCCATGTACTGCTTTCTGGGCTGCATGTCGGCCCTGGAGCTCTGGTACGTGTCTGACATCATCCCCAAGATGCTGGGCGGCTTCCTGCTGCAGCGCTGGCGCATCTCCTTCGCGGGCTGCATGACGCAGCTCTACTTCTTCAGCGCCCTCATGTGCACCGAGTGCGTGCTGCTGGCCTCCATGGCCTACGACCGCTACGTGGCCATCTGCCACCCCCTGCGCTACCCG…	939	MRGENGTQVGAFVLLGFPTAPGLQRLLFLLFLLIYLLVLLENLAIILTVWRSLSLHRPMYCFLGCMSALELWYVSDIIPKMLGGFLLQRWRISFAGCMTQLYFFSALMCTECVLLASMAYDRYVAICHPLRYPAIMTAGLCARLVAFSFASGFSVSVIKVYFISSATFCGSNVLNHFFCDISPILRLACTDFSTAELVDFVLAFVILVFPLSATALSYAHIVLAVLRTPSATGRRRAFSTCASHLTVVVIFYVALIFMYVRPQAIDSRSSNKLISVFYTVLTPILNPLIYCLRNKEFKDALRKALGFGQAPP*	312	OQ379618
sOR6T3*10	ATGAGGGGCGAGAACGGGACCCAGGTGGGCGCCTTCGTGCTGCTGGGCTTCCCCACGGCCCCCGGGCTGCAGCGCCTGCTCTTCCTGCTCTTCCTGCTCATCTACCTCCTGGTGCTGCTGGAGAACCTGGCCATCATCCTCACCGTCTGGAGGAGCCTCTCCCTGCACAGGCCCATGTACTGCTTTCTGGGCTGCATGTCGGCCCTGGAGCTCTGGTACGTGTCTGACATCATCCCCAAGATGCTGGGCGGCTTCCTGCTGCAGCGCTGGCGCATCTCCTTCGCGGGCTGCATGACGCAGCTCTACTTCTTCAGCGCCCTCATGTGCACCGAGTGCGTGCTGCTGGCCTCCATGGCCTACGACCGCTACGTGGCCATCTGCCACCCCCTGCGCTACCCG…	939	MRGENGTQVGAFVLLGFPTAPGLQRLLFLLFLLIYLLVLLENLAIILTVWRSLSLHRPMYCFLGCMSALELWYVSDIIPKMLGGFLLQRWRISFAGCMTQLYFFSALMCTECVLLASMAYDRYVAICHPLRYPAIMTAGLCARLVAFSFASGFSISVIKVYFISSATFCGSNVLNHFFCDISPILRLACTDFSTAELVDFVLAFIILVFPLSATALSYAHIVLAVLRTPSATGRRRAFSTCASHLTVVVIFYMALIFMYVRPQAIDSRSSNKLISVFYTVLTPILNPLIYCLRNKEFKDAVRKALGFGQAPP*	312	OQ379619
sOR6T3*11	ATGAGGGGCGAGAACGGGACCCAGGTGGGCGCCTTCGTGCTGCTGGGCTTCCCCACGGCCCCCGGGCTGCAGCGCCTGCTCTTCCTGCTCTTCCTGCTCATCTACCTCCTGGTGCTGCTGGAGAACCTGGCCATCATCCTCACCGTCTGGAGGAGCCTCTCCCTGCACAGGCCCATGTACTGCTTTCTGGGCTGCATGTCGGCCCTGGAGCTCTGGTACGTGTCTGACATCATCCCCAAGATGCTGGGCGGCTTCCTGCTGCAGCGCTGGCGCATCTCCTTCGCGGGCTGCATGACGCAGCTCTACTTCTTCAGCGCCCTCATGTGCACCGAGTGCGTGCTGCTGGCCTCCATGGCCTACGACCGCTACGTGGCCATCTGCCACCCCCTGCGCTACCCG…	939	MRGENGTQVGAFVLLGFPTAPGLQRLLFLLFLLIYLLVLLENLAIILTVWRSLSLHRPMYCFLGCMSALELWYVSDIIPKMLGGFLLQRWRISFAGCMTQLYFFSALMCTECVLLASMAYDRYVAICHPLRYPAIMTAGLCARLVAFSFASGFSVSVIKVYFISSATFCGSNVLNHFFCDISPILRLACTDFSTAELVDFVLAFVILVFPLSATALSYAHIVLAVLRTPSATGRRRAFSTCASHLTVVVIFYVALIFMYVRPQAIDSRSSNKLISVFYTVLTPILNPLIYCLRNKEFKDAVRKALGFGQAPP*	312	OQ379620
sOR6T3*12	ATGAGGGGCGAGAACGGGACCCAGGTGGGCGCCTTCGTGCTGCTGGGCTTCCCCACGGCCCCCGGGCTGCAGCGCCTGCTCTTCCTGCTCTTCCTGCTCATCTACCTCCTGGTGCTGCTGGAGAACCTGGCCATCATCCTCACCGTCTGGAGGAGCCTCTCCCTGCACAGGCCCATGTACTGCTTTCTGGGCTGCATGTCAGCCCTGGAGCTCTGGTACGTGTCTGACATCATCCCCAAGATGCTGGGCGGCTTCCTGCTGCAGCGCTGGCGCATCTCCTTCGCGGGCTGCATGACGCAGCTCTACTTCTTCAGCGCCCTCATGTGCACCGAGTGCGTGCTGCTGGCCTCCATGGCCTACGACCGCTACGTGGCCATCTGCCACCCCCTGCGCTACCCG…	939	MRGENGTQVGAFVLLGFPTAPGLQRLLFLLFLLIYLLVLLENLAIILTVWRSLSLHRPMYCFLGCMSALELWYVSDIIPKMLGGFLLQRWRISFAGCMTQLYFFSALMCTECVLLASMAYDRYVAICHPLRYPAIMTAGLCARLVAFSFASGFSVSVIKVYFISSATFCGSNVLNHFFCDISPILRLACTDFSTAELVDFVLAFIILVFPLSATALSYAHIVLAVLRTPSATGRRRAFSTCASHLTVVVIFYVALIFMYVRPQAIDSRSSNKLISVFYTVLTPILNPLIYCLRNKEFKDAVRKALGFGQAPP*	312	OQ379621
sOR6T3*13	ATGAGGGGCGAGAACGGGACCCAGGTGGGCGCCTTCGTGCTGCTGGGCTTCCCCACGGCCCCCGGGCTGCAGCGCCTGCTCTTCCTGCTCTTCCTGCTCATCTACCTCCTGGTGCTGCTGGAGAACCTGGCCATCATCCTCACCGTCTGGAGGAGCCTCTCCCTGCACAGGCCCATGTACTGCTTTCTGGGCTGCATGTCGGCCCTGGAGCTCTGGTACGTGTCTGACATCATCCCCAAGATGCTGGGCGGCTTCCTGCTGCAGCGCTGGCGCATCTCCTTCGCGGGCTGCATGACGCAGCTCTACTTCTTCAGCGCCCTCATGTGCACCGAGTGCGTGCTGCTGGCCTCCATGGCCTACGACCGCTACGTGGCCATCTGCCACCCCCTGCGCTACCCG…	939	MRGENGTQVGAFVLLGFPTAPGLQRLLFLLFLLIYLLVLLENLAIILTVWRSLSLHRPMYCFLGCMSALELWYVSDIIPKMLGGFLLQRWRISFAGCMTQLYFFSALMCTECVLLASMAYDRYVAICHPLRYPAIMTAGLCARLVAFSFASGFSVSVIKVYFISSATFCGSNVLNHFFCDISPILRLACTDFSTAELVDFVLAFIILVFPLSATALSYAHIVLAVLRTPSATGRRRAFSTCASHLTVVVIFYVALIFMYVRPQAIDSRSSNKLISVFYTVLTPILNPLIYCLRNKEFKDALRKALGFGQAPP*	312	OQ379622
sOR6T3*14	ATGAGGGGCGAGAACGGGACCCAGGTGGGCGCCTTCGTGCTGCTGGGCTTCCCCACGGCCCCCGGGCTGCAGCGCCTGCTCTTCCTGCTCTTCCTGCTCATCTACCTCCTGGTGCTGCTGGAGAACCTGGCCATTATCCTCACGGTCTGGAGGAGCCTCTCCCTGCACAGGCCCATGTACTGCTTTCTGGGCTGCATGTCAGCCCTGGAGCTCTGGTACGTGTCTGACATCGTCCCCAAGATGCTGGGCGGCTTCCTGCTGCAGCGCTGGCGCATCTCCTTCGCGGGCTGCATGACGCAGCTCTACTTCTTCAGCGCCCTCATGTGCACCGAGTGCGTGCTGCTGGCCTCCATGGCCTACGACCGCTACGTGGCCATCTGCCACCCCCTGCGCTACCCG…	939	MRGENGTQVGAFVLLGFPTAPGLQRLLFLLFLLIYLLVLLENLAIILTVWRSLSLHRPMYCFLGCMSALELWYVSDIVPKMLGGFLLQRWRISFAGCMTQLYFFSALMCTECVLLASMAYDRYVAICHPLRYPAIMTAGLCACLVAFSFASGFSVSVIKVYFISSATFCGSNVLNHFFCDISPILRLACTDFSTAELVDFVLAFVILVFPLSATALSYAHIVLAVLRTPSATGRRRAFSTCASHLTVVVIFYVALIFMYVRPQAIDSRSSNKLISVFYTVLTPILNPLIYCLRNKEFKDAVRKALGFGQAPP*	312	OQ379623
sOR6T3*15	ATGAGGGGCGAGAACGGGACCCAGGTGGGCGCCTTCGTGCTGCTGGGCTTCCCCACGGCCCCCGGGCTGCAGCGCCTGCTCTTCCTGCTCTTCCTGCTCATCTACCTCCTGGTGCTGCTGGAGAACCTGGCCATCATCCTCACCGTCTGGAGGAGCCTCTCCCTGCACAGGCCCATGTACTGCTTTCTGGGCTGCATGTCGGCCCTGGAGCTCTGGTACGTGTCTGACATCATCCCCAAGATGCTGGGCGGCTTCCTGCTGCAGCGCTGGCGCATCTCCTTCGCGGGCTGCATGACGCAGCTCTACTTCTTCAGCGCCCTCATGTGCACCGAGTGCGTGCTGCTGGCCTCCATGGCCTACGACCGCTACGTGGCCATCTGCCACCCCCTGCGCTACCCG…	939	MRGENGTQVGAFVLLGFPTAPGLQRLLFLLFLLIYLLVLLENLAIILTVWRSLSLHRPMYCFLGCMSALELWYVSDIIPKMLGGFLLQRWRISFAGCMTQLYFFSALMCTECVLLASMAYDRYVAICHPLRYPAIMTAGLCARLVAFSFASGFSISVIKVYFISSATFCGSNVLNHFFCDISPILRLACTDFSTAELVDFVLAFIILVFPLSATALSYAHIVLAVLRTPSATGRRRAFSTCASHLTVVVIFYVAMIFMYVRPQAIDSRSSNKLISAVYTVLTPIVNPLIYCLRNKEFKDALRKALGFGQAPP*	312	OQ379624
sOR6Y2*01	ATGGAGGTGAAAAATGAGACAACAATCCAGGAATTCATTCTGGAGGGGTTTCCTGCTGTCCAGCACCTAGGGAGCCTCCTCTTCCTGGTGCACCTGCTGGCATACCTGGCCTCGATGACAGGCAACATGGTGATAATCATCATCACCTGGGTAGACCGTCGCCTCCAAACACCAATGTATATTTTACTCAGTACTTTCTCCTTCTGTGAATGCTGTTTCATCACCACAGTGATTCCTAAACTGCTGTCCATCTTTCTTTCAGGAAGGCAAACAATTCCCTTTACTGCTTGCCTCGTACAAGCCTTTCTCTTTTTATTTCTTGGAGCAGTAATTTTCTTTCTCATGGCTGTGATGTCCTTGGATCGTTACCTGGCCATTTGCAAGCCTCTGCACTATCCA…	939	MEVKNETTIQEFILEGFPAVQHLGSLLFLVHLLAYLASMTGNMVIIIITWVDRRLQTPMYILLSTFSFCECCFITTVIPKLLSIFLSGRQTIPFTACLVQAFLFLFLGAVIFFLMAVMSLDRYLAICKPLHYPSIMNLRVSFLLVFFCYTLSFIFFTCLMLKVSQLWFCGPNVISHFFCDLGSLIHLSCSDTRSVEIYFFSLTSFVILLPLFITIIVYSNIIVIVMGLPSAKERQKAFSTCSSHLIVFFLMYGSCVFIYLKPKQTNRLDSNREAALVNTVVTPLLNPVIYTLRNKQVHQALRDTVSRKRLQK*	312	OQ379625
sOR6Y2*02	ATGGAGGTGAAAAATGAGACAACAATCCAGGAATTCATTCTGGAGGGGTTTCCTGCTGTCCAGCGCCTAGGGAGCCTCCTCTTCCTGGTGCACCTGCTGGCATACCTGGCCTCGATGACAGGCAACATGGTGATAATCATCATCACCTGGGTAGACCGTCGCCTCCAAACACCAATGTATATTTTACTCAGTACTTTCTCCTTCTGTGAATGCTGTTTCATCACCACAGTGATTCCTAAACTGCTGTCCATCTTTCTTTCAGGAAGGCAAACAATTCCCTTTACTGCTTGCCTCGTACAAGCCTTTCTCTTTTTATTTCTTGGAGCAGTAATTTTCTTTCTCATGGCTGTGATGTCCTTGGATCGTTACCTGGCCATTTGCAAGCCTCTGCACTATCCA…	939	MEVKNETTIQEFILEGFPAVQRLGSLLFLVHLLAYLASMTGNMVIIIITWVDRRLQTPMYILLSTFSFCECCFITTVIPKLLSIFLSGRQTIPFTACLVQAFLFLFLGAVIFFLMAVMSLDRYLAICKPLHYPSIMNLRVSFLLVFFCYTLSFIFFTCLMLKVSQLWFCGPNVISHFFCDLGSLIHLSCSDTRSVEIYFFFLTSFVLLLSLFITIIVYSNIIVTVMGLPSAKERQKAFSTCSSHLIVLFLMYGSCVFIYLKPKQTNRLDSNREAALVNTVVTPLLNPVIYTLRNKQVHQALRDTVSRKRLQK*	312	OQ379626
sOR6Y2*03	ATGGAGGTGAAAAATGAGACAACAATCCAGGAATTCATTCTGGAGGGGTTTCCTGCTGTCCGGCACCTAGGGAGCCTCCTCTTCCTGGTGCACCTGCTGGCATACCTGGCCTCGATGACAGGCAACATGGTGATAATCATCATCACCTGGGTAGACCGTCGCCTCCAAACACCAATGTATATTTTACTCAGTACTTTCTCCTTCTGTGAATGCTGTTTCATCACCACAGTGATTCCTAAACTGCTGTCCATCTTTCTTTCAGGAAGGCAAACAATTCCCTTTACTGCTTGCCTCGTACAAGCCTTTCTCTTTTTATTTCTTGGAGCAGTAATTTTCTTTCTCATGGCTGTGATGTCCTTGGATCGTTACCTGGCCATTTGCAAGCCTCTGCACTATCCA…	939	MEVKNETTIQEFILEGFPAVRHLGSLLFLVHLLAYLASMTGNMVIIIITWVDRRLQTPMYILLSTFSFCECCFITTVIPKLLSIFLSGRQTIPFTACLVQAFLFLFLGAVIFFLMAVMSLDRYLAICKPLHYPSIMNLRVSFLLVFFCYTLSFIFFTCLMLKVSQLWFCGPNVISHFFCDLGSLIHLSCSDTRSVEIYFFFLTSFVLLLSLFITIIVYSNIIVTVMGLPSAKERQKAFSTCSSHLIVLFLMYGSCVFIYLKPKQTNRLDSNREAALVNTVVTPLLNPVIYTLRNKQVHQALRDTVSRKRLQK*	312	OQ379627
sOR6Y2*04	ATGGAGGTGAAAAATGAGACAACAATCCAGGAATTCATTCTGGAGGGGTTTCCTGCTGTCCGGCACCTAGGGAGCCTCCTCTTCCTGGTGCACCTGCTGGCATACCTGGCCTCGATGACAGGCAACATGGTGATAATCATCATCACCTGGGTAGACCGTCGCCTCCAAACACCAATGTATATTTTACTCAGTACTTTCTCCTTCTGTGAATGCTGTTTCATCACCACAGTGATTCCTAAACTGCTGTCCATCTTTCTTTCAGGAAGGCAAACAATTCCCTTTACTGCTTGCCTCGTACAAGCCTTTCTCTTTTTATTTCTTGGAGCAGTAATTTTCTTTCTCATGGCTGTGATGTCCTTGGATCGTTACCTGGCCATTTGCAAGCCTCTGCACTATCCA…	939	MEVKNETTIQEFILEGFPAVRHLGSLLFLVHLLAYLASMTGNMVIIIITWVDRRLQTPMYILLSTFSFCECCFITTVIPKLLSIFLSGRQTIPFTACLVQAFLFLFLGAVIFFLMAVMSLDRYLAICKPLHYPSIMNLRVSFLLVFFCYTLSFIFFTCLMLKVSQLWFCGPNVISHFFCDLGSLIHLSCSDTRSVEIYFFSLTSFVILLPLFITIIVYSNIIVIVMGLPSAKERQKAFSTCSSHLIVFFLMYGSCVFIYLKPKQTNRLDSNREAALVNTVVTPLLNPVIYTLRNKQVHQALRDTVSRKRLQK*	312	OQ379628
sOR6Y2*05	ATGGAGGTGAAAAATGAGACAACAATCCAGGAATTCATTCTGGAGGGGTTTCCTGCTGTCCAGCGCCTAGGGAGCCTCCTCTTCCTGGTGCACCTGCTGGCATACCTGGCCTCGATGACAGGCAACATGGTGATAATCATCATCACCTGGGTAGACCGTCGCCTCCAAACACCAATGTATATTTTACTCAGTACTTTCTCCTTCTGTGAATGCTGTTTCATCACCACAGTGATTCCTAAACTGCTGTCCATCTTTCTTTCAGGAAGGCAAACAATTCCCTTTACTGCTTGCCTCGTACAAGCCTTTCTCTTTTTATTTCTTGGAGCAGTAATTTTCTTTCTCATGGCTGTGATGTCCTTGGATCGTTACCTGGCCATTTGCAAGCCTCTGCACTATCCA…	939	MEVKNETTIQEFILEGFPAVQRLGSLLFLVHLLAYLASMTGNMVIIIITWVDRRLQTPMYILLSTFSFCECCFITTVIPKLLSIFLSGRQTIPFTACLVQAFLFLFLGAVIFFLMAVMSLDRYLAICKPLHYPSIMNLRVSFLLVFFCYTLSFIFFTCLMLKVSQLWFCGPNVISHFFCDLGSLIHLSCSDTRSVEIYFFSLTSFVILLPLFITIIVYSNIIVIVMGLPSAKERQKAFSTCSSHLIVFFLMYGSCVFIYLKPKQTNRLDSNREAALVNTVVTPLLNPVIYTLRNKQVHQALRDTVSRKRLQK*	312	OQ379629
sOR6Y2*06	ATGGAGGTGAAAAATGAGACAACAATCCAGGAATTCATTCTGGAGGGGTTTCCTGCTGTCCAGCGCCTAGGGAGCCTCCTCTTCCTGGTGCACCTGCTGGCATACCTGGCCTCGATGACAGGCAACATGGTGATAATCATCATCACCTGGGTAGACCGTCGCCTCCAAACACCAATGTATATTTTACTCAGTACTTTCTCCTTCTGTGAATGCTGTTTCATCACCACAGTGATTCCTAAACTGCTGTCCATCTTTCTTTCAGGAAGGCAAACAATTCCCTTTACTGCTTGCCTCGTACAAGCCTTTCTCTTTTTATTTCTTGGAGCAGTAATTTTCTTTCTCATGGCTGTGATGTCCTTGGATCGTTACCTGGCCATTTGCAAGCCTCTGCACTATCCA…	939	MEVKNETTIQEFILEGFPAVQRLGSLLFLVHLLAYLASMTGNMVIIIITWVDRRLQTPMYILLSTFSFCECCFITTVIPKLLSIFLSGRQTIPFTACLVQAFLFLFLGAVIFFLMAVMSLDRYLAICKPLHYPSIMNLRVSFLLVFFCYTLSFIFFTCLMLKVSQLWFCGPNVISHFFCDLGSLIHLSCSDTRSVEIYFFSLTSFVILLPLFITIIVYSNIIVIVMGLPSAKERQKAFSTCSSHLIVFFLMYGSCVFIYLKPKQTNRLDSNREAALVNTVVTPLLNPVIYTLRNKQVHQALRDTVSRKRLQK*	312	OQ379630
sOR6Y2*07	ATGGAGGTGAAAAATGAGACAACAATCCAGGAATTCATTCTGGAGGGGTTTCCTGCTGTCCAGCACCTAGGGAGCCTCCTCTTCCTGGTGCACCTGCTGGCATACCTGGCCTCGATGACAGGCAACATGGTGATAATCATCATCACCTGGGTAGACCGTCGCCTCCAAACACCAATGTATATTTTACTCAGTACTTTCTCCTTCTGTGAATGCTGTTTCATCACCACAGTGATTCCTAAACTGCTGTCCATCTTTCTTTCAGGAAGGCAAACAATTCCCTTTACTGCTTGCCTCGTACAAGCCTTTCTCTTTTTATTTCTTGGAGCAGTAATTTTCTTTCTCATGGCTGTGATGTCCTTGGATCGTTACCTGGCCATTTGCAAGCCTCTGCACTATCCA…	939	MEVKNETTIQEFILEGFPAVQHLGSLLFLVHLLAYLASMTGNMVIIIITWVDRRLQTPMYILLSTFSFCECCFITTVIPKLLSIFLSGRQTIPFTACLVQAFLFLFLGAVIFFLMAVMSLDRYLAICKPLHYPSIMNLRVSFLLVFFCYTLSFIFFTCLMLKVSQLWFCGPNVISHFFCDLGSLIHLSCSDTRSVEIYFFFLTSFVLLLSLFITIIVYSNIIVTVMGLPSAKERQKAFSTCSSHLIVLFLMYGSCVFIYLKPKQTNRLDSNREAALVNTVVTPLLNPVIYTLRNKQVHQALRDTVSRKRLQK*	312	OQ379631
sOR8F2P*01	CAGGTAAATGATTTTATTCTCATGAGCTTAGCAGATCAAAGTGAGTTGAAGATGACTCTCTTTGTGATTGTCTTATCAATCTACCTCTTCACAATAGTAGACAATCTAGGTTTAATCCTAGTGTTTGAAGAGACCCAACTCAACACACCAATGCACTTCTTTGTTAGTAAGCTGGCTTTTGTTGATTTATGTTAGGGTTCTGTGATTACACCCAAACACTTGGGTATTTCTTGTGCAAACAAAGTATCATCTCCTTCAATGCATGCACTACTCAATTAGGCTGTTTTCTCACCTTCAGGGTGTCAGAGTGTTTACTCCTGGCTTCCATGGTGTATGACTGATACATGGCCATTTATAGCCCTCTCCTCTATAAGGTCTAAATGTCCCCAGGAGTCTGCA…	930	Not translated	Not translated	OQ379632
sOR8F2P*02	CAGGTAAATGATTTTATTCTCATGAGCTTAGCAGATCAAAGTGAGTTGAAGATGACTCTCTTTGTGATTGTCTTATCAATCTACCTCTTCACAATAGTAGACAATCTAGGTTTAATCCTAGTGTTTGAAGAGACCCAACTCAACACACCAATGCACTTCTTTGTTAGTAAGCTGGCTTTTGTTGATTTATGTTAGGGTTCTGTGATTACACCCAAACACTTGGGTATTTCTTGTGCAAACAAAGTATCATCTCCTTCAATGCATGCACTACTCAATTAGGCTGTTTTCTCACCTTCAGGGTGTCAGAGTGTTTACTCCTGGCTTCCATGGTGTATGACTGATACATGGCCATTTATAGCCCTCTCCTCTTTAAGGTCTAAATGTCCCCAGGAGTCTGCA…	930	Not translated	Not translated	OQ379633
sOR8Q4*01	ATGGAAACCAGAAATCATTCTTTGGTAACTGAATTTATCTTAGAGGGGTTAACAGACCAGGCAGGTCTCCAGCTTCCTCTCTTCTTCCTGTTTCTAATGATTTACATGGTCTCCATGGTGGGAAATGTGGGCTTGGTCTTTTTAATCAGGATCAGTTCTCAGCTTCACACACCCATGTATTATTTTCTCAGTAATTTGTCCTTCATAGATCTCTGCTATTCCTCTGTCATAATTCCCAAGATGCTGGTTAACTTCATATCGCGGAGGAATTTCACTTCCTTTTCTGAGTGCATGGTTCAGCTGTTTTTCTTCTGCTTCTTTGGCATTGATGACTCCTACATGTTGACAGCCATGGCATATGATCGCTATGCTGCCATTTGTCACCCCTTGCTCTACAAT…	942	METRNHSLVTEFILEGLTDQAGLQLPLFFLFLMIYMVSMVGNVGLVFLIRISSQLHTPMYYFLSNLSFIDLCYSSVIIPKMLVNFISRRNFTSFSECMVQLFFFCFFGIDDSYMLTAMAYDRYAAICHPLLYNVTMSHRVCLLLVTSVYIVGAAGALVHTSYVSSRSFCGTNVIHHYFCDILPLLNISCSRDYIMELSVMILVGFNVFACALAIFISYAFILSSILCIRSAEGRSKAFSTCSSHLAAVGVFYGSIIFMYFKPSTSDTTQEKVASVFYTTVIPMLNPIIYSLRNKDVKESLKKLLSGEILSRSV*	313	OQ379634
sOR8Q4*02	ATGGAAACCAGAAATCATTCTTTGGTAACTGAATTTATCTTAGAGGGGTTAACAGACCAGGCAGGTCTCCAGCTTCCTCTCTTCTTCCTGTTTCTAATGATTTACATGGTCTCCATGGTGGGAAATGTGGGCTTGGTCTTTTTAATCAGGATCAGTTCTCAGCTTCACACACCCATGTATTATTTTCTAAGTAATTTGTCCTTCATAGATCTCTGCTATTCCTCTGTCATAATTCCCAAGATGCTGGTTAACTTCATATCGCGGAGGAATTTCACTTCCTTTTCTGAGTGCATGGTTCAGCTGTTTTTCTTCTGCTTCTTTGGCATTGATGACTCCTACATGTTGACAGCCATGGCATATGATCGCTATGCTGCCATTTGTCACCCCTTGCTCTACAAT…	942	METRNHSLVTEFILEGLTDQAGLQLPLFFLFLMIYMVSMVGNVGLVFLIRISSQLHTPMYYFLSNLSFIDLCYSSVIIPKMLVNFISRRNFTSFSECMVQLFFFCFFGIDDSYMLTAMAYDRYAAICHPLLYNVTMSHRVCLLLVTSVYVVGAAGALVHTSYISSRSFCGTNVIHHYFCDILPLLNISCSRDYIMELSVMILVGFNVFACALAIFISYAFILSSILCIRSAEGRSKAFSTCSSHLAAVGVFYGSIIFMYFKPSTSDTTQEKVASVFYTTVIPMLNPIIYSLRNKDVKESLKKLLSGEIPSRSV*	313	OQ379635
sOR8Q4*03	ATGGAAACCAGAAATCATTCTTTGGTAACTGAATTTATCTTAGAGGGGTTAACAGACCAGGCAGGTCTCCAGCTTCCTCTCTTCTTCCTGTTTCTAATGATTTACATGGTCTCCATGGTGGGAAATGTGGGCTTGGTCTTTTTAATCAGGATCAGTTCTCAGCTTCACACACCCATGTATTATTTTCTCAGTAATTTGTCCTTCATAGATCTCTGCTATTTCTCTGTCATAATTCCCAAGATGCTGGTTAACTTCATATCGCGGAGGAATTTCACTTCCTTTTCTGAGTGCATGGTTCAGCTGTTTTTCTTCTGCTTCTTTGGCATTGATGACTCCTACATGTTGACAGCCATGGCATATGATCGCTATGCTGCCATTTGTCACCCCTTGCTCTACAAT…	942	METRNHSLVTEFILEGLTDQAGLQLPLFFLFLMIYMVSMVGNVGLVFLIRISSQLHTPMYYFLSNLSFIDLCYFSVIIPKMLVNFISRRNFTSFSECMVQLFFFCFFGIDDSYMLTAMAYDRYAAICHPLLYNVTMSHRVCLLLVTSVYVVGAAGALVHTSYISSRSFCGTNVIHHYFCDILPLLNISCSRDYIMELSVMILVGFNVFACALAIFISYAFILSSILCIRSAEGRSKAFSTCSSHLAAVGVFYGSIIFMYFKPSTSDTTQEKVASVFYTTVIPMLNPIIYSLRNKDVKESLKKLLSGEIPSRSV*	313	OQ379636
sOR8Q4*04	ATGGAAACCAGAAATCATTCTTTGGTAACTGAATTTATCTTAGAGGGGTTAACAGACCAGGCAGGTCTCCAGCTTCCTCTCTTCTTCCTGTTTCTAATGATTTACATGGTCTCCATGGTGGGAAATGTGGGCTTGGTCTTTTTAATCAGGATCAGTTCTCAGCTTCACACACCCATGTATTATTTTCTAAGTAATTTGTCCTTCATAGATCTCTGCTATTCCTCTGTCATAATTCCCAAGATGCTGGTTAACTTCATATCGCGGAGGAATTTCACTTCCTTTTCTGAGTGCATGGTTCAGCTGTTTTTCTTCTGCTTCTTTGGCATTGATGACTCCTACATGTTGACAGCCATGGCATATGATCGCTATGCTGTCATTTGTCACCCCTTGCTCTACAAT…	942	METRNHSLVTEFILEGLTDQAGLQLPLFFLFLMIYMVSMVGNVGLVFLIRISSQLHTPMYYFLSNLSFIDLCYSSVIIPKMLVNFISRRNFTSFSECMVQLFFFCFFGIDDSYMLTAMAYDRYAVICHPLLYNVTMSHRVCLLLVTSVYVVGAAGALVHTSYISSRSFCGTNVIHHYFCDILPLLNISCSRDYIMELSVMILVGFNVFACALAIFISYAFILSSILCIRSAEGRSKAFSTCSSHLAAVGVFYGSIIFMYFKPSTSDTTQEKVASVFYTTVIPMLNPIIYSLRNKDVKESLKKLLSGEIPSRSV*	313	OQ379637
sOR9D3*01	ATGTTGGGGAATTACACTAGTGCTACTGAATTTTATCTCTTAGGCTTTCCTGGCTCCCAGGACTTACGCCATGTATTATTTGCCACCTTCATCCTCTTCTACTCAGTGACAGTGATGGGGAATATGCTCATCATTGTGATTGTCTGTGTGGATAAACGTCTGCAGTCCCCCATGTATTTCTTCCTGGGTCACCTCTCTGTGCTAGAGATCCTGATCACATCCGTGGCCGTCCCCCTGATGCTGCGGGGCTTGCTGCTTCCTGGGATGCAGGCGGTATCCTTGACCGCATGTGCCATACAGCTGTATCTGTACCTCTCTTTGGGGACGTCGGAGTTTATATTATTGGGAGCGATGGCTGTGGACCGTTACGTGGCTGTCTGTAACCCTTTGAGGTACAGC…	945	MLGNYTSATEFYLLGFPGSQDLRHVLFATFILFYSVTVMGNMLIIVIVCVDKRLQSPMYFFLGHLSVLEILITSVAVPLMLRGLLLPGMQAVSLTACAIQLYLYLSLGTSEFILLGAMAVDRYVAVCNPLRYSIIMSSHTCIWVVIVSWVFGFLFQIWPAYATFHLTFCKSNVLDHFYCDRGQLFRLSCDDSRFTQFILFLMAVFIIVGALIPTIVSYTYIVSTILRIPSASGRRKAFSTCASHFTFVVIGCGTCLFLYVKPKQTQAAEYNRVASLMVLVVTPFLNPFIFTLRNDQFVEAFRDVLKRCCQLLKD*	314	OQ379638
sOR9D3*02	ATGTTGGGGAATTACACTAGTGCTACTGAATTTTATCTCTTAGGCTTTCCTGGCTCCCAGGACTTACGCCATGTATTATTTGCCACCTTCATCCTCTTCTACTCAGTGACAGTGATGGGGAATATGCTCATCATTGTGATTGTCTGTGTGGATAAACGTCTGCAGTCCCCCATGTATTTCTTCCTGGGTCACCTCTCTGTGCTAGAGATCCTGATCACATCCGTGGCCGTCCCCCTGATGCTGCGGGGCTTGCTGCTTCCTGGGATGCAGGCGGTATCCTTGACCGCATGTGCCATACAGCTGTATCTGTACCTCTCTTTGGGGACATCGGAGTTTATATTATTGGGAGCGATGGCTGTGGACCGTTACGTGGCTGTCTGTAACCCTTTGAGGTACAGC…	945	MLGNYTSATEFYLLGFPGSQDLRHVLFATFILFYSVTVMGNMLIIVIVCVDKRLQSPMYFFLGHLSVLEILITSVAVPLMLRGLLLPGMQAVSLTACAIQLYLYLSLGTSEFILLGAMAVDRYVAVCNPLRYSIIMSSHTCIWVVIVSWVFGFLFQIWPAYATFHLTFCKSNVLDHFYCDRGQLFRLSCDDSHFTQFILFLMAVFIIVGSLAPTIVSYTYIVSTILRIPSASGRRKACSTCASHFTFVVIGCGSCLFLYVKPKQTQAAEYNRVASLMVLVVTPFLNPFIFTLRNDQFVEAFRDVLKRCCQLLKD*	314	OQ379639
sOR9D3*03	ATGTTGGGGAATTACACTAGTGCTACTGAATTTTATCTCTTAGGCTTCCCTGGCTCCCAGGACTTACGCCATGTATTATTTGCCACCTTCATCCTCTTCTACTCAGTGACAGTGATGGGGAATATGCTCATCATTGTGATTGTCTGTGTGGATAAACGTCTGCAGTCCCCCATGTATTTCTTCCTGGGTCACCTCTCTGTGCTAGAGATCCTGATCACATCCGTGGCCGTCCCCCTGATGCTGCGGGGCTTGCTGCTTCCTGGGATGCAGGCGGTATCCTTGACCGCATGTGCCATACAGCTGTATCTGTACCTCTCTTTGGGGACGTCGGAGTTTATATTATTGGGAGCGATGGCTGTGGACCGTTACGTGGCTGTCTGCAACCCTTTGAGGTACAGC…	945	MLGNYTSATEFYLLGFPGSQDLRHVLFATFILFYSVTVMGNMLIIVIVCVDKRLQSPMYFFLGHLSVLEILITSVAVPLMLRGLLLPGMQAVSLTACAIQLYLYLSLGTSEFILLGAMAVDRYVAVCNPLRYSIIMSSHTCIWVVIVSWVFGFLFQIWPAYATFHLTFCKSNVLDHFYCDRGQLFRLSCDDSHFTQFILFLMAVFIIIGALIPTIVSYTYIVSTILRIPSASGRRKAFSTCASHFTFVVIGCGSCLFLYVKPKQTQAAEYNRVASLMVLVVTPFLNPFIFTLRNDQFVEAFRDVLKRCCQLLKD*	314	OQ379640
sOR9D3*04	ATGTTGGGGAATTACACTAGTGCTACTGAATTTTATCTCTTAGGCTTCCCTGGCTCCCAGGACTTACGCCATGTATTATTTGCCACCTTCATCCTCTTCTACTCAGTGACAGTGATGGGGAATATGCTCATCATTGTGATTGTCTGTGTGGATAAACGTCTGCAGTCCCCCATGTATTTCTTCCTGGGTCACCTCTCTGTGCTAGAGATCCTGATCACATCCGTGGCCGTCCCCCTGATGCTGCGGGGCTTGCTGCTTCCTGGGATGCAGGCGGTATCCTTGACCGCATGTGCCGTACAGCTGTATCTGTACCTCTCTTTGGGGACGTCGGAGTTTATATTATTGGGAGCGATGGCTGTGGACCGTTACGTGGCTGTCTGTAACCCTTTGAGGTACAGC…	945	MLGNYTSATEFYLLGFPGSQDLRHVLFATFILFYSVTVMGNMLIIVIVCVDKRLQSPMYFFLGHLSVLEILITSVAVPLMLRGLLLPGMQAVSLTACAVQLYLYLSLGTSEFILLGAMAVDRYVAVCNPLRYSIIMSSHTCIWVVIVSWVFGFLFQIWPAYATFHLTFCKSNVLDHFYCDRGQLFRLSCDDSHFTQFILFLMAVFIIIGALIPTIVSYTYIVSTILRIPSASGRRKAFSTCASHFTFVVIGCGSCLFLYVKPKQTQAAEYNRVASLMVLVVTPFLNPFIFTLRNDQFVEAFRDVLKRCCQLLKD*	314	OQ379641
sOR9D3*05	ATGTTGGGGAATTACACTCGTGCCACTGAATTTTATCTCTTAGGCTTCCCTGGCTCCCAGGACTTACGCCATGTATTATTTGCCACCTTCATCCTCTTCTACTCAGTGACAGTGATGGGGAATATGCTCATCATTGTGATTGTCTGTGTGGATAAACGTCTGCAGTCCCCCATGTATTTCTTCCTGGGTCACCTCTCTGTGCTAGAGATCCTGATCACATCCGTGGCCGTCCCCCTGATGCTGCGGGGCTTGCTGCTTCCTGGGATGCAGGCGGTATCCTTGACCGCATGTGCCATACAGCTGTATCTGTACCTCTCTTTGGGGACGTCGGAGTTTATATTATTGGGAGCGATGGCTGTGGACCGTTACGTGGCTGTCTGCAACCCTTTGAGGTACAGC…	945	MLGNYTRATEFYLLGFPGSQDLRHVLFATFILFYSVTVMGNMLIIVIVCVDKRLQSPMYFFLGHLSVLEILITSVAVPLMLRGLLLPGMQAVSLTACAIQLYLYLSLGTSEFILLGAMAVDRYVAVCNPLRYSIIMSSHTCIWVVIVSWVFGFLFQIWPAYATFHLTFCKSNVLDHFYCDRGQLFRLSCDDSRFTQFILFLMAVFIIIGALIPTIVSYTYIVSTILRIPSASGRRKAFSTCASHFTFVVIGCGSCLFLYVKPKQTQAAEYNRVASLMVLVVTPFLNPFIFTLRNDQFVEAFRDVLKRCCQLLKD*	314	OQ379642
sOR9D3*06	ATGTTGGGGAATTACACTAGTGCTACTGAATTTTATCTCTTAGGCTTTCCTGGCTCCCAGGACTTACGCCATGTATTATTTGCCACCTTCATCCTCTTCTACTCAGTGACAGTGATGGGGAATATGCTCATCATTGTGATTGTCTGTGTGGATAAACGTCTGCAGTCCCCCATGTATTTCTTCCTGGGTCACCTCTCTGTGCTAGAGATCCTGATCACATCCGTGGCCGTCCCCCTGATGCTGCGGGGCTTGCTGCTTCCTGGGATGCAGGCGGTATCCTTGACCGCATGTGCCATACAGCTGTATCTGTACCTCTCTTTGGGGACGTCGGAGTTTATATTATTGGGAGCGATGGCTGTGGACCGTTACGTGGCTGTCTGTAACCCTTTGAGGTACAGC…	945	MLGNYTSATEFYLLGFPGSQDLRHVLFATFILFYSVTVMGNMLIIVIVCVDKRLQSPMYFFLGHLSVLEILITSVAVPLMLRGLLLPGMQAVSLTACAIQLYLYLSLGTSEFILLGAMAVDRYVAVCNPLRYSIIMSSHTCIWVVIVSWVFGFLFQIWPAYATFHLTFCKSNVLDHFYCDRGQLFRLSCDDSRFTQFILFLMAVFIIVGALIPTIVSYTYIVSTILRIPSASGRRKAFSTCASHFTFVVIGCGTCLFLYVKPKQTQAAEYNRVASLMVLVVTPFLNPFIFTLRNDQFVEAFRDVLKCCCQLLKD*	314	OQ379643
sOR9D3*07	ATGTTGGGGAATTACACTAGTGCTACTGAATTTTATCTCTTAGGCTTCCCTGGCTCCCAGGACTTACGCCATGTATTATTTGCCACCTTCATCCTCTTCTACTCAGTGACAGTGATGGGGAATATGCTCATCATTGTGATTGTCTGTGTGGATAAACGTCTGCAGTCCCCCATGTATTTCTTCCTGGGTCACCTCTCTGTGCTAGAGATCCTGATCACATCCGTGGCCGTCCCCCTGATGCTGCGGGGCTTGCTGCTTCCTGGGATGCAGGCGGTATCCTTGACCGCATGTGCCGTACAGCTGTATCTGTACCTCTCTTTGGGGACGTCGGAGTTTATATTATTGGGAGCGATGGCTGTGGACCGTTACGTGGCTGTCTGTAACCCTTTGAGGTACAGC…	945	MLGNYTSATEFYLLGFPGSQDLRHVLFATFILFYSVTVMGNMLIIVIVCVDKRLQSPMYFFLGHLSVLEILITSVAVPLMLRGLLLPGMQAVSLTACAVQLYLYLSLGTSEFILLGAMAVDRYVAVCNPLRYSIIMSSHTCIWVVIVSWVFGFLFQIWPAYATFHLTFCKSNVLDHFYCDRGQLFRLSCDDSRFTQFILFLMAVFIIVGALIPTIVSYTYIVSTILRIPSASGRRKAFSTCASHFTFVVIGCGTCLFLYVKPKQTQAAEYNRVASLMVLVVTPFLNPFIFTLRNDQFVEAFRDVLKRCCQLLKD*	314	OQ379644

## Sheet: S6 Table
S6 Table. Results of sOR53A1 copy number estimation using quantitative PCR
Sample	genotype	Estimated copy number
KNP3 a	04/04	2
BER7	02/03	2.34864
DUR1	02/02	2.06042
DUR2	02/02	2.20994
DUR3	02/07	2.51884
DUR4	07/07	2.5088
DUR5	02/07	1.99353
DUR6	06/07	2.08585
DUR7	02/06	1.94871
DUR8	02/02	2.02446
LAN1	02/05	2.90247
LAN2	06/10	2.37004
LAN3	06/09	2.18125
LAN4	02/06	2.99398
LAN5	02/06	2.48797
LAN6	02/06	2.63488
LAN7	02/06	2.68601
LAN8	05/06	4.32548
SNU1	04/05	4.5397
SNU2	05/06	5.74509
SNU3	02/05	4.09123
SNU4	04/05	4.0329
SNU5	04/05	4.30313
SNU6	05/05	4.08821
SNU7	02/03	3.55846
SNU8	02/05	3.54561
YOR1	03/08	2.26672
YOR3	03/03	2.52345
a Used for single copy reference

## Sheet: S7 Table
S7 Table. Genetic diversity parameters of 20 OR genes calculated in this study
class	Gene name	CDS length	cluster size a	number of OR in cluster a	SNP count	INDEL count	π	mean Ho	mean He	No. of observed alleles (nucleotide)	No. of observed alleles (amino acid)	nd b	sd c	nd/sd ratio	Ka/Ks ratio
class I	sOR53A1	948	5130105	130	75	0	0.02155	0.64286	0.649999	10	10	41	34	1.20588	0.448739
	sOR51B1	960	5130105	130	35	0	0.010373	0.33929	0.407144	6	5	17	18	0.944444	0.337761
	sOR52M1	948	5130105	130	21	0	0.007699	0.23214	0.491667	7	6	6	15	0.4	0.134149
	Mean	952	5130105	130	43.6667	0	0.0132073	0.404763	0.51627	7.66667	7	21.3333	22.3333	0.850109	0.306883
	Standard deviation	6.9282	0	0	28.0238	0	0.00734763	0.213044	0.123282	2.08167	2.64575	17.8979	10.2144	0.41114	0.159552
class II	sOR13B10	954	447014	17	3	0	0.001473	0.375	0.332141	4	2	1	2	0.5	0.122093
	sOR5J1	963	2379785	51	1	0	0.000123	0.125	0.0892857	2	1	0	1	0	0
	sOR5P1	948	53429	3	11	0	0.001412	0.19643	0.2	6	6	7	4	1.75	0.671875
	sOR14A3	912	3425783	95	28	0	0.00895	0.42857	0.569049	9	8	15	13	1.15385	0.326644
	sOR10L1	945	1140833	33	18	1	0.004971	0.30357	0.335714	7	4	7	11	0.636364	0.191119
	sOR10B1	942	1597068	87	10	0	0.002267	0.25	0.405951	10	8	6	4	1.5	0.57465
	sOR13A6	939	223175	8	7	0	0.001169	0.39286	0.322619	5	3	5	2	2.5	0.411337
	sOR2R3	942	3183608	85	25	0	0.009619	0.55357	0.59524	8	7	12	13	0.923077	0.323572
	sOR11A7	1038	4401722	102	3	0	0.000463	0.23214	0.230951	4	4	3	0	n.a. d	n.a. d
	sOR8Q4	942	1419725	63	8	0	0.002261	0.25	0.215476	4	4	5	3	1.66667	0.430328
	sOR8F2P	930	930	1	1	0	7.5e-05	0.03571	0.0571429	2	n.a. e	n.a. e	n.a. e	n.a. e	n.a. e
	sOR1O1	945	616509	24	14	0	0.001214	0.10714	0.32381	8	3	2	12	0.166667	0.060241
	sOR5AF1	924	1943787	43	12	0	0.004045	0.46429	0.517857	5	4	7	5	1.4	0.420037
	sOR6Y2	939	458768	8	13	0	0.006409	0.625	0.527383	7	6	7	6	1.16667	0.417894
	sOR6T3	939	475472	12	28	0	0.005051	0.60714	0.6	15	14	13	15	0.866667	0.311739
	sOR9D3	945	1465723	8	24	0	0.008695	0.33929	0.432144	7	7	10	14	0.714286	0.238144
	sOR13K1	939	346814	8	14	0	0.005261	0.125	0.3	7	6	6	8	0.75	0.244186
	Mean	946.235	1.38707e+06	38.1176	12.9412	0.0588235	0.00379194	0.318277	0.356163	6.47059	5.4375	6.625	7.0625	1.04628	0.316257
	sd	26.1762	1.30351e+06	35.6246	9.03099	0.242536	0.00314027	0.177927	0.168164	3.1646	3.09771	4.22493	5.17003	0.650866	0.182597
Total	Mean	947.1	1948523	51.9	17.55	0.05	0.00520425	0.33125	0.380179	6.65	5.68421	8.94737	9.47368	1.01359	0.314695
	Standard deviation	24.2181	1.81967e+06	46.9231	16.6748	0.223607	0.00508772	0.180114	0.169865	3.01357	3.01943	8.99057	8.16067	0.611894	0.174544
a Data was from Nguyen et al. (2012)
b Number of non-synonymous SNP
c Number of synonymous SNP
d Value cannot be calculated as the denomiator = 0.
e pseudogene and thus no protein sequence

## Sheet: S8 Table
S8 Table. Estimated allele frequencies for 20 OR genes in seven pig breeds
Gene	Allele	BER	DUR	KNP	LAN	NIH	SNU	YOR	Total
sOR13B10	*01	0.625	0.9375	0.6875	0.125	0	0.3125	0.0625	0.392857
	*02	0.375	0	0	0.75	0	0	0.8125	0.276786
	*03	0	0.0625	0.3125	0.125	1	0	0.0625	0.223214
	*04	0	0	0	0	0	0.6875	0.0625	0.107143
sOR5J1	*01	1	1	1	0.9375	1	1	0.625	0.9375
	*02	0	0	0	0.0625	0	0	0.375	0.0625
sOR5P1	*01	0.9375	0.75	0.75	0.875	1	1	0.875	0.883929
	*02	0	0.25	0	0	0	0	0	0.0357143
	*03	0	0	0.25	0	0	0	0	0.0357143
	*04	0.0625	0	0	0	0	0	0.125	0.0267857
	*05	0	0	0	0.0625	0	0	0	0.00892857
	*06	0	0	0	0.0625	0	0	0	0.00892857
sOR14A3	*01	0	0.625	0.4375	0.0625	0	0.3125	0.375	0.258929
	*02	0.75	0	0	0.3125	0	0	0.0625	0.160714
	*03	0	0.0625	0	0.0625	1	0	0	0.160714
	*04	0	0.25	0	0.5	0	0	0.125	0.125
	*05	0	0	0	0	0	0.25	0.25	0.0714286
	*06	0.25	0.0625	0	0	0	0.1875	0	0.0714286
	*07	0	0	0.25	0.0625	0	0	0.1875	0.0714286
	*08	0	0	0.1875	0	0	0.25	0	0.0625
	*09	0	0	0.125	0	0	0	0	0.0178571
sOR10L1	*01	0.1875	0.8125	0.5625	0.9375	0	1	0.1875	0.526786
	*02	0.5	0.1875	0.4375	0	1	0	0	0.303571
	*03	0.125	0	0	0	0	0	0.5625	0.0982143
	*04	0	0	0	0	0	0	0.1875	0.0267857
	*05	0.125	0	0	0	0	0	0	0.0178571
	*06	0.0625	0	0	0	0	0	0.0625	0.0178571
	*07	0	0	0	0.0625	0	0	0	0.00892857
sOR10B1	*01	0.25	0.75	0	0.5	1	0.75	0.5	0.535714
	*02	0	0.125	1	0	0	0	0	0.160714
	*03	0.625	0	0	0	0	0	0	0.0892857
	*04	0.125	0	0	0.25	0	0.125	0	0.0714286
	*05	0	0	0	0	0	0	0.25	0.0357143
	*06	0	0.125	0	0.0625	0	0	0.125	0.0446429
	*07	0	0	0	0	0	0.125	0	0.0178571
	*08	0	0	0	0.125	0	0	0	0.0178571
	*09	0	0	0	0	0	0	0.125	0.0178571
	*10	0	0	0	0.0625	0	0	0	0.00892857
sOR13A6	*01	0.8125	0.625	1	0.375	1	0.875	0.6875	0.767857
	*02	0.1875	0.3125	0	0.25	0	0.125	0	0.125
	*03	0	0	0	0.375	0	0	0	0.0535714
	*04	0	0	0	0	0	0	0.3125	0.0446429
	*05	0	0.0625	0	0	0	0	0	0.00892857
sOR2R3	*01	0.75	0.3125	0.4375	0.4375	0.8125	0.4375	0.625	0.544643
	*02	0.1875	0.375	0.4375	0.1875	0	0	0	0.169643
	*03	0	0	0.125	0	0	0.4375	0.125	0.0982143
	*04	0.0625	0.25	0	0.125	0.125	0	0.0625	0.0892857
	*05	0	0	0	0.0625	0	0	0.1875	0.0357143
	*06	0	0.0625	0	0	0.0625	0.125	0	0.0357143
	*07	0	0	0	0.125	0	0	0	0.0178571
	*08	0	0	0	0.0625	0	0	0	0.00892857
sOR11A7	*01	0.875	1	0.5	0.875	0.75	0.0625	1	0.723214
	*02	0.125	0	0.0625	0	0.125	0.9375	0	0.178571
	*03	0	0	0.4375	0.125	0	0	0	0.0803571
	*04	0	0	0	0	0.125	0	0	0.0178571
sOR53A1	*01	0.5	0	0	0	0.375	0	0.125	0.142857
	*02	0.375	0.5625	0.25	0.3125	0.5625	0.1875	0.1875	0.348214
	*03	0.125	0	0.1875	0	0	0.0625	0.5625	0.133929
	*04	0	0	0.5625	0	0	0.1875	0	0.107143
	*05	0	0	0	0.125	0.0625	0.5	0	0.0982143
	*06	0	0.125	0	0.4375	0	0.0625	0	0.0892857
	*07	0	0.3125	0	0	0	0	0	0.0446429
	*08	0	0	0	0	0	0	0.125	0.0178571
	*09	0	0	0	0.0625	0	0	0	0.00892857
	*10	0	0	0	0.0625	0	0	0	0.00892857
sOR51B1	*01	0.75	0.625	0.875	0.75	0	0	0.9375	0.5625
	*02	0	0.125	0	0	0.625	0.1875	0	0.133929
	*03	0.25	0	0	0.0625	0.375	0	0.0625	0.107143
	*04	0	0.25	0.0625	0.125	0	0.1875	0	0.0892857
	*05	0	0	0	0	0	0.625	0	0.0892857
	*06	0	0	0.0625	0.0625	0	0	0	0.0178571
sOR52M1	*01	0.0625	0.25	0.1875	0.8125	0	0.625	0.0625	0.285714
	*02	0	0	0.6875	0	0.75	0.125	0	0.223214
	*03	0.25	0.5625	0.125	0.1875	0.25	0.125	0	0.214286
	*04	0.4375	0.0625	0	0	0	0	0.875	0.196429
	*05	0.25	0	0	0	0	0	0.0625	0.0446429
	*06	0	0.125	0	0	0	0	0	0.0178571
	*07	0	0	0	0	0	0.125	0	0.0178571
sOR8Q4	*01	0.75	1	0.875	0.0625	1	0.9375	0.8125	0.776786
	*02	0.25	0	0	0.75	0	0.0625	0	0.151786
	*03	0	0	0.125	0	0	0	0.1875	0.0446429
	*04	0	0	0	0.1875	0	0	0	0.0267857
sOR8F2P	*01	1	1	1	1	1	0.75	1	0.964286
	*02	0	0	0	0	0	0.25	0	0.0357143
sOR1O1	*01	0.1875	0.8125	0.8125	0.75	1	0.9375	0.75	0.75
	*02	0.625	0	0	0	0	0	0	0.0892857
	*03	0.125	0	0.125	0.125	0	0	0.125	0.0714286
	*04	0	0.125	0	0	0	0.0625	0	0.0267857
	*05	0	0	0	0.125	0	0	0	0.0178571
	*06	0.0625	0	0.0625	0	0	0	0	0.0178571
	*07	0	0	0	0	0	0	0.125	0.0178571
	*08	0	0.0625	0	0	0	0	0	0.00892857
sOR5AF1	*01	0.125	0.4375	0.625	0.5	1	0.0625	0.625	0.482143
	*02	0.6875	0	0	0.125	0	0.4375	0.25	0.214286
	*03	0	0.1875	0.25	0.1875	0	0.5	0	0.160714
	*04	0.1875	0.375	0.0625	0.1875	0	0	0.125	0.133929
	*05	0	0	0.0625	0	0	0	0	0.00892857
sOR6Y2	*01	0.625	0	1	0.4375	0.125	0.75	0.125	0.4375
	*02	0.125	0.4375	0	0.125	0	0.25	0.625	0.223214
	*03	0.25	0.1875	0	0.3125	0.4375	0	0	0.169643
	*04	0	0.3125	0	0.125	0.375	0	0.1875	0.142857
	*05	0	0	0	0	0.0625	0	0	0.00892857
	*06	0	0	0	0	0	0	0.0625	0.00892857
	*07	0	0.0625	0	0	0	0	0	0.00892857
sOR6T3	*01	0.5	0.3125	1	0.25	0	0	0.5625	0.375
	*02	0.0625	0.0625	0	0.4375	0	0	0.1875	0.107143
	*03	0	0	0	0	0	0.5625	0	0.0803571
	*04	0.1875	0.3125	0	0	0	0	0	0.0714286
	*05	0	0	0	0	0.4375	0	0	0.0625
	*06	0	0	0	0	0	0.4375	0	0.0625
	*07	0.0625	0	0	0	0.25	0	0.125	0.0625
	*08	0.0625	0.125	0	0.0625	0	0	0	0.0357143
	*09	0	0	0	0	0.25	0	0	0.0357143
	*10	0	0.1875	0	0	0	0	0	0.0267857
	*11	0	0	0	0.1875	0	0	0	0.0267857
	*12	0	0	0	0	0	0	0.125	0.0178571
	*13	0.0625	0	0	0.0625	0	0	0	0.0178571
	*14	0	0	0	0	0.0625	0	0	0.00892857
	*15	0.0625	0	0	0	0	0	0	0.00892857
sOR9D3	*01	0.8125	0.125	0	0.1875	0	0.9375	0.8125	0.410714
	*02	0.1875	0.4375	0.125	0.5	0.8125	0	0.1875	0.321429
	*03	0	0	0.625	0.0625	0	0	0	0.0982143
	*04	0	0.4375	0	0	0	0	0	0.0625
	*05	0	0	0.25	0.1875	0	0	0	0.0625
	*06	0	0	0	0	0.1875	0	0	0.0267857
	*07	0	0	0	0.0625	0	0.0625	0	0.0178571
sOR13K1	*01	0.9375	1	0	0.625	0	0.25	0.875	0.526786
	*02	0	0	0	0	1	0.375	0	0.196429
	*03	0	0	0.375	0.3125	0	0	0	0.0982143
	*04	0.0625	0	0.625	0	0	0	0	0.0982143
	*05	0	0	0	0	0	0.375	0	0.0535714
	*06	0	0	0	0	0	0	0.125	0.0178571
	*07	0	0	0	0.0625	0	0	0	0.00892857

## Sheet: S9 Table
S9 Table. Amino acid sequence alignment of 20 OR genes to determine structural domains
	N terminal
	1	2	3	4	5	6	7	8	9	10	11	12	13	14	15	16	17	18	19	20	21	22	23	24	25	26	27	28	29	30	31	32	33	34	35	36	37	38	39	40	41	42	43	44	45	46	47	48	49
hOR1A2	M	K	K	E	N	Q	-	-	-	-	-	-	-	-	-	-	-	-	-	-	-	-	-	-	-	-	-	-	-	-	-	-	-	-	-	-	-	S	F	N	L	D	F	I	L	L	G	V	T
hOR1A1	M	R	E	N	N	Q	-	-	-	-	-	-	-	-	-	-	-	-	-	-	-	-	-	-	-	-	-	-	-	-	-	-	-	-	-	-	-	S	S	T	L	E	F	I	L	L	G	V	T
mOR-I7	M	E	G	K	N	L	-	-	-	-	-	-	-	-	-	-	-	-	-	-	-	-	-	-	-	-	-	-	-	-	-	-	-	-	-	-	-	T	S	I	S	E	C	F	L	L	G	F	S
hOR2AG1	M	E	G	K	N	L	-	-	-	-	-	-	-	-	-	-	-	-	-	-	-	-	-	-	-	-	-	-	-	-	-	-	-	-	-	-	-	T	S	I	S	E	C	F	L	L	G	F	S
hOR1G1	M	E	G	K	N	L	-	-	-	-	-	-	-	-	-	-	-	-	-	-	-	-	-	-	-	-	-	-	-	-	-	-	-	-	-	-	-	T	S	I	S	E	C	F	L	L	G	F	S
sOR51B1*01	M	L	Q	I	-	-	-	-	-	-	-	-	-	-	-	-	-	-	-	-	-	-	-	-	-	-	Q	D	N	R	E	I	L	G	N	S	T	S	E	A	P	M	F	L	L	T	G	I	P
sOR51B1*03	M	L	Q	I	-	-	-	-	-	-	-	-	-	-	-	-	-	-	-	-	-	-	-	-	-	-	Q	D	N	R	E	I	L	G	N	S	T	S	E	A	P	M	F	L	L	T	G	I	P
sOR51B1*04	M	L	Q	I	-	-	-	-	-	-	-	-	-	-	-	-	-	-	-	-	-	-	-	-	-	-	Q	D	N	M	E	I	L	G	N	S	T	S	K	A	P	A	F	L	L	T	G	I	P
sOR51B1*06	M	L	Q	I	-	-	-	-	-	-	-	-	-	-	-	-	-	-	-	-	-	-	-	-	-	-	Q	D	N	M	E	I	L	G	N	S	T	S	K	A	P	A	F	L	L	T	G	I	P
sOR51B1*05	M	L	Q	I	-	-	-	-	-	-	-	-	-	-	-	-	-	-	-	-	-	-	-	-	-	-	Q	D	N	M	E	I	L	G	N	S	T	S	K	A	P	A	F	L	L	T	G	I	P
sOR51B1*02	M	L	H	I	-	-	-	-	-	-	-	-	-	-	-	-	-	-	-	-	-	-	-	-	-	-	Q	D	N	M	E	I	L	G	N	S	T	S	K	A	P	T	F	L	L	T	G	I	P
sOR52M1*04	M	-	-	-	-	-	-	-	-	-	-	-	-	-	-	-	-	-	-	-	-	-	-	-	-	-	-	-	-	-	H	F	T	N	H	S	H	Q	N	P	T	S	F	L	L	M	G	I	P
sOR52M1*03	M	-	-	-	-	-	-	-	-	-	-	-	-	-	-	-	-	-	-	-	-	-	-	-	-	-	-	-	-	-	H	F	T	N	H	S	H	Q	N	P	T	S	F	L	L	M	G	I	P
sOR52M1*05	M	-	-	-	-	-	-	-	-	-	-	-	-	-	-	-	-	-	-	-	-	-	-	-	-	-	-	-	-	-	H	F	T	N	H	S	H	Q	N	P	T	S	F	L	L	M	G	I	P
sOR52M1*02	M	-	-	-	-	-	-	-	-	-	-	-	-	-	-	-	-	-	-	-	-	-	-	-	-	-	-	-	-	-	H	F	T	N	H	S	H	Q	N	P	T	S	F	L	L	M	G	I	P
sOR52M1*07	M	-	-	-	-	-	-	-	-	-	-	-	-	-	-	-	-	-	-	-	-	-	-	-	-	-	-	-	-	-	H	F	T	N	H	S	H	Q	N	P	T	S	F	L	L	M	G	I	P
sOR52M1*06	M	-	-	-	-	-	-	-	-	-	-	-	-	-	-	-	-	-	-	-	-	-	-	-	-	-	-	-	-	-	H	F	T	N	H	S	H	Q	N	P	T	S	F	L	L	M	G	I	P
sOR52M1*01	M	-	-	-	-	-	-	-	-	-	-	-	-	-	-	-	-	-	-	-	-	-	-	-	-	-	-	-	-	-	H	F	T	N	H	S	H	Q	N	P	T	S	F	L	L	M	G	I	P
sOR53A1*01	M	T	A	-	-	-	-	-	-	-	-	-	-	-	-	-	-	-	-	-	-	-	-	-	-	-	-	-	-	-	H	Q	N	G	T	I	A	T	E	V	S	H	F	L	L	N	C	F	V
sOR53A1*10	M	T	A	-	-	-	-	-	-	-	-	-	-	-	-	-	-	-	-	-	-	-	-	-	-	-	-	-	-	-	H	Q	N	G	T	I	A	T	E	V	S	H	F	L	L	N	C	F	V
sOR53A1*07	M	T	A	-	-	-	-	-	-	-	-	-	-	-	-	-	-	-	-	-	-	-	-	-	-	-	-	-	-	-	H	Q	N	G	T	I	A	T	E	V	S	H	F	L	L	N	C	F	V
sOR53A1*02	M	T	A	-	-	-	-	-	-	-	-	-	-	-	-	-	-	-	-	-	-	-	-	-	-	-	-	-	-	-	H	Q	N	G	T	I	A	T	E	V	S	H	F	L	L	N	C	F	V
sOR53A1*05	M	T	A	-	-	-	-	-	-	-	-	-	-	-	-	-	-	-	-	-	-	-	-	-	-	-	-	-	-	-	H	Q	N	G	T	I	A	T	E	V	S	H	F	L	L	N	C	F	V
sOR53A1*08	M	T	A	-	-	-	-	-	-	-	-	-	-	-	-	-	-	-	-	-	-	-	-	-	-	-	-	-	-	-	H	Q	N	G	T	I	A	T	E	V	S	H	F	L	L	N	C	F	V
sOR53A1*04	M	T	A	-	-	-	-	-	-	-	-	-	-	-	-	-	-	-	-	-	-	-	-	-	-	-	-	-	-	-	H	Q	N	G	T	I	A	T	E	V	S	H	F	L	L	N	C	F	V
sOR53A1*03	M	T	A	-	-	-	-	-	-	-	-	-	-	-	-	-	-	-	-	-	-	-	-	-	-	-	-	-	-	-	H	Q	N	G	T	I	A	T	E	V	S	H	F	L	L	N	C	F	V
sOR53A1*09	M	T	A	-	-	-	-	-	-	-	-	-	-	-	-	-	-	-	-	-	-	-	-	-	-	-	-	-	-	-	H	Q	N	G	T	I	A	T	E	V	S	H	F	L	L	N	C	F	V
sOR53A1*06	M	T	A	-	-	-	-	-	-	-	-	-	-	-	-	-	-	-	-	-	-	-	-	-	-	-	-	-	-	-	H	Q	N	G	T	I	A	T	E	V	S	H	F	L	L	N	C	F	V
sOR14A3*01	M	S	N	S	-	-	-	-	-	-	-	-	-	-	-	-	-	-	-	-	-	-	-	-	-	-	-	-	-	-	-	-	-	-	-	-	-	T	M	M	T	E	F	L	L	I	S	V	A
sOR14A3*04	M	S	N	S	-	-	-	-	-	-	-	-	-	-	-	-	-	-	-	-	-	-	-	-	-	-	-	-	-	-	-	-	-	-	-	-	-	T	M	M	T	E	F	L	L	I	S	V	A
sOR14A3*03	M	S	N	S	-	-	-	-	-	-	-	-	-	-	-	-	-	-	-	-	-	-	-	-	-	-	-	-	-	-	-	-	-	-	-	-	-	T	M	M	T	E	F	L	L	I	S	V	A
sOR14A3*06	M	S	N	S	-	-	-	-	-	-	-	-	-	-	-	-	-	-	-	-	-	-	-	-	-	-	-	-	-	-	-	-	-	-	-	-	-	T	M	M	T	E	F	L	L	I	S	V	A
sOR14A3*02	M	S	N	S	-	-	-	-	-	-	-	-	-	-	-	-	-	-	-	-	-	-	-	-	-	-	-	-	-	-	-	-	-	-	-	-	-	T	M	M	T	E	F	L	L	I	S	I	A
sOR14A3*08	M	S	N	S	-	-	-	-	-	-	-	-	-	-	-	-	-	-	-	-	-	-	-	-	-	-	-	-	-	-	-	-	-	-	-	-	-	T	M	M	T	E	F	L	L	I	S	V	A
sOR14A3*09	M	S	N	S	-	-	-	-	-	-	-	-	-	-	-	-	-	-	-	-	-	-	-	-	-	-	-	-	-	-	-	-	-	-	-	-	-	T	M	M	T	E	F	L	L	I	S	V	A
sOR14A3*05	M	S	N	S	-	-	-	-	-	-	-	-	-	-	-	-	-	-	-	-	-	-	-	-	-	-	-	-	-	-	-	-	-	-	-	-	-	T	M	M	T	E	F	L	L	I	S	V	A
sOR14A3*07	M	S	N	S	-	-	-	-	-	-	-	-	-	-	-	-	-	-	-	-	-	-	-	-	-	-	-	-	-	-	-	-	-	-	-	-	-	T	M	M	T	E	F	L	L	I	S	V	A
sOR13A6*01	M	Q	E	L	N	-	-	-	-	-	-	-	-	-	-	-	-	-	-	-	-	-	-	-	-	-	-	-	-	-	-	-	-	-	-	-	Q	S	I	V	T	E	F	I	L	L	G	F	A
sOR13A6*02	M	Q	E	L	N	-	-	-	-	-	-	-	-	-	-	-	-	-	-	-	-	-	-	-	-	-	-	-	-	-	-	-	-	-	-	-	Q	S	I	V	T	E	F	I	L	L	G	F	A
sOR13A6*04	M	Q	E	L	N	-	-	-	-	-	-	-	-	-	-	-	-	-	-	-	-	-	-	-	-	-	-	-	-	-	-	-	-	-	-	-	Q	S	A	V	T	E	F	I	L	L	G	F	A
sOR13A6*05	M	Q	E	L	N	-	-	-	-	-	-	-	-	-	-	-	-	-	-	-	-	-	-	-	-	-	-	-	-	-	-	-	-	-	-	-	Q	S	A	V	T	E	F	I	L	L	G	F	A
sOR1O1*01	M	A	L	A	N	L	-	-	-	-	-	-	-	-	-	-	-	-	-	-	-	-	-	-	-	-	-	-	-	-	-	-	-	-	-	-	-	T	S	T	P	E	F	L	L	L	G	L	M
sOR1O1*03	M	A	L	A	N	L	-	-	-	-	-	-	-	-	-	-	-	-	-	-	-	-	-	-	-	-	-	-	-	-	-	-	-	-	-	-	-	T	S	T	P	E	F	L	L	L	G	L	M
sOR1O1*04	M	A	L	A	N	L	-	-	-	-	-	-	-	-	-	-	-	-	-	-	-	-	-	-	-	-	-	-	-	-	-	-	-	-	-	-	-	T	S	T	P	E	F	L	L	L	G	L	M
sOR1O1*05	M	A	L	A	N	L	-	-	-	-	-	-	-	-	-	-	-	-	-	-	-	-	-	-	-	-	-	-	-	-	-	-	-	-	-	-	-	T	S	T	P	E	F	L	L	L	G	L	M
sOR1O1*06	M	A	L	A	N	L	-	-	-	-	-	-	-	-	-	-	-	-	-	-	-	-	-	-	-	-	-	-	-	-	-	-	-	-	-	-	-	T	S	T	P	E	F	L	L	L	G	L	M
sOR1O1*07	M	A	L	A	N	L	-	-	-	-	-	-	-	-	-	-	-	-	-	-	-	-	-	-	-	-	-	-	-	-	-	-	-	-	-	-	-	T	S	T	P	E	F	L	L	L	G	L	M
sOR1O1*02	M	A	L	A	N	L	-	-	-	-	-	-	-	-	-	-	-	-	-	-	-	-	-	-	-	-	-	-	-	-	-	-	-	-	-	-	-	T	S	T	P	E	F	L	L	L	G	L	M
sOR1O1*08	M	A	L	A	N	L	-	-	-	-	-	-	-	-	-	-	-	-	-	-	-	-	-	-	-	-	-	-	-	-	-	-	-	-	-	-	-	T	S	T	P	E	F	L	L	L	G	L	M
sOR10B1*04	M	S	G	N	-	-	-	-	-	Q	-	-	-	-	-	-	-	-	-	-	-	-	-	-	-	-	-	-	-	-	-	-	-	-	-	-	-	S	L	C	T	R	F	T	L	V	A	F	S
sOR10B1*08	M	S	G	N	-	-	-	-	-	Q	-	-	-	-	-	-	-	-	-	-	-	-	-	-	-	-	-	-	-	-	-	-	-	-	-	-	-	S	L	C	T	R	F	T	L	V	A	F	S
sOR10B1*01	M	S	G	N	-	-	-	-	-	Q	-	-	-	-	-	-	-	-	-	-	-	-	-	-	-	-	-	-	-	-	-	-	-	-	-	-	-	S	L	C	T	R	F	T	L	V	A	F	S
sOR10B1*06	M	S	G	N	-	-	-	-	-	Q	-	-	-	-	-	-	-	-	-	-	-	-	-	-	-	-	-	-	-	-	-	-	-	-	-	-	-	S	L	C	T	R	F	T	L	V	A	F	S
sOR10B1*10	M	S	G	N	-	-	-	-	-	Q	-	-	-	-	-	-	-	-	-	-	-	-	-	-	-	-	-	-	-	-	-	-	-	-	-	-	-	S	L	C	T	R	F	T	L	V	A	F	S
sOR10B1*03	M	S	G	N	-	-	-	-	-	Q	-	-	-	-	-	-	-	-	-	-	-	-	-	-	-	-	-	-	-	-	-	-	-	-	-	-	-	S	L	C	T	R	F	T	L	V	A	F	S
sOR10B1*05	M	S	G	N	-	-	-	-	-	Q	-	-	-	-	-	-	-	-	-	-	-	-	-	-	-	-	-	-	-	-	-	-	-	-	-	-	-	S	L	C	T	R	F	T	L	V	A	F	S
sOR10B1*07	M	S	G	N	-	-	-	-	-	Q	-	-	-	-	-	-	-	-	-	-	-	-	-	-	-	-	-	-	-	-	-	-	-	-	-	-	-	S	L	C	T	R	F	T	L	V	A	F	S
sOR10B1*02	M	S	G	N	-	-	-	-	-	Q	-	-	-	-	-	-	-	-	-	-	-	-	-	-	-	-	-	-	-	-	-	-	-	-	-	-	-	S	L	C	T	R	F	T	L	V	A	F	S
sOR10B1*09	M	S	G	N	-	-	-	-	-	Q	-	-	-	-	-	-	-	-	-	-	-	-	-	-	-	-	-	-	-	-	-	-	-	-	-	-	-	S	L	C	T	R	F	T	L	V	A	F	S
sOR10L1*01	M	K	R	Q	N	-	-	-	-	-	-	-	-	-	-	-	-	-	-	-	-	-	-	-	-	-	-	-	-	-	-	-	-	-	-	-	Q	S	A	I	T	E	F	I	L	L	G	F	S
sOR10L1*03	M	K	R	Q	N	-	-	-	-	-	-	-	-	-	-	-	-	-	-	-	-	-	-	-	-	-	-	-	-	-	-	-	-	-	-	-	Q	S	A	I	T	E	F	I	L	L	G	F	S
sOR10L1*02	M	K	R	Q	N	-	-	-	-	-	-	-	-	-	-	-	-	-	-	-	-	-	-	-	-	-	-	-	-	-	-	-	-	-	-	-	Q	S	A	I	T	E	F	I	L	L	G	F	S
sOR10L1*06	M	K	R	Q	N	-	-	-	-	-	-	-	-	-	-	-	-	-	-	-	-	-	-	-	-	-	-	-	-	-	-	-	-	-	-	-	Q	S	A	I	T	E	F	I	L	L	G	F	S
sOR10L1*04	M	K	R	Q	N	-	-	-	-	-	-	-	-	-	-	-	-	-	-	-	-	-	-	-	-	-	-	-	-	-	-	-	-	-	-	-	Q	S	A	I	T	E	F	I	L	L	G	F	S
sOR10L1*05	M	K	R	Q	N	-	-	-	-	-	-	-	-	-	-	-	-	-	-	-	-	-	-	-	-	-	-	-	-	-	-	-	-	-	-	-	Q	S	A	I	T	E	F	I	L	L	G	F	S
sOR13B10*01	M	E	R	T	-	-	-	N	W	T	-	-	-	-	-	-	-	-	-	-	-	-	-	-	-	-	-	-	-	-	-	-	-	-	-	-	-	E	I	-	-	E	F	I	L	Q	G	L	S
sOR13B10*03	M	E	R	T	-	-	-	N	W	T	-	-	-	-	-	-	-	-	-	-	-	-	-	-	-	-	-	-	-	-	-	-	-	-	-	-	-	E	I	-	-	E	F	I	L	Q	G	L	S
sOR13B10*04	M	E	R	T	-	-	-	N	W	T	-	-	-	-	-	-	-	-	-	-	-	-	-	-	-	-	-	-	-	-	-	-	-	-	-	-	-	E	I	-	-	E	F	I	L	Q	G	L	S
sOR13B10*02	M	E	R	T	-	-	-	N	W	T	-	-	-	-	-	-	-	-	-	-	-	-	-	-	-	-	-	-	-	-	-	-	-	-	-	-	-	E	I	-	-	E	F	I	L	Q	G	L	S
sOR13K1*03	M	D	I	P	V	I	D	N	A	S	-	-	-	-	-	-	-	-	-	-	-	-	-	-	-	-	-	-	-	-	-	-	-	-	-	-	-	E	V	-	T	E	F	V	L	V	G	L	S
sOR13K1*04	M	D	I	P	V	I	D	N	A	S	-	-	-	-	-	-	-	-	-	-	-	-	-	-	-	-	-	-	-	-	-	-	-	-	-	-	-	E	V	-	T	E	F	V	L	V	G	L	S
sOR13K1*02	M	D	I	P	V	I	D	N	A	S	-	-	-	-	-	-	-	-	-	-	-	-	-	-	-	-	-	-	-	-	-	-	-	-	-	-	-	E	V	-	T	E	F	V	L	V	G	L	S
sOR13K1*01	M	D	I	P	V	I	D	N	A	S	-	-	-	-	-	-	-	-	-	-	-	-	-	-	-	-	-	-	-	-	-	-	-	-	-	-	-	E	V	-	T	E	F	V	L	V	G	L	S
sOR13K1*05	M	D	I	P	V	I	D	N	A	S	-	-	-	-	-	-	-	-	-	-	-	-	-	-	-	-	-	-	-	-	-	-	-	-	-	-	-	E	V	-	T	E	F	V	L	V	G	L	S
sOR13K1*07	M	D	I	P	V	I	D	N	A	S	-	-	-	-	-	-	-	-	-	-	-	-	-	-	-	-	-	-	-	-	-	-	-	-	-	-	-	E	V	-	T	E	F	V	L	V	G	L	S
sOR13K1*06	M	D	I	P	V	I	D	N	A	S	-	-	-	-	-	-	-	-	-	-	-	-	-	-	-	-	-	-	-	-	-	-	-	-	-	-	-	E	V	-	T	E	F	V	L	V	G	L	S
sOR2R3*01	M	E	K	D	N	T	-	-	-	-	-	-	-	-	-	-	-	-	-	-	-	-	-	-	-	-	-	-	-	-	-	-	-	-	-	-	-	S	S	F	E	G	F	I	L	V	G	F	S
sOR2R3*04	M	E	K	D	N	T	-	-	-	-	-	-	-	-	-	-	-	-	-	-	-	-	-	-	-	-	-	-	-	-	-	-	-	-	-	-	-	S	S	F	E	G	F	I	L	V	G	F	S
sOR2R3*05	M	E	K	D	N	T	-	-	-	-	-	-	-	-	-	-	-	-	-	-	-	-	-	-	-	-	-	-	-	-	-	-	-	-	-	-	-	S	S	F	E	G	F	I	L	V	G	F	S
sOR2R3*08	M	E	K	D	N	T	-	-	-	-	-	-	-	-	-	-	-	-	-	-	-	-	-	-	-	-	-	-	-	-	-	-	-	-	-	-	-	S	S	F	E	G	F	I	L	V	G	F	S
sOR2R3*07	M	E	K	D	N	T	-	-	-	-	-	-	-	-	-	-	-	-	-	-	-	-	-	-	-	-	-	-	-	-	-	-	-	-	-	-	-	S	S	F	E	G	F	I	L	V	G	F	S
sOR2R3*06	M	E	K	D	N	T	-	-	-	-	-	-	-	-	-	-	-	-	-	-	-	-	-	-	-	-	-	-	-	-	-	-	-	-	-	-	-	S	S	F	E	G	F	I	L	V	G	F	S
sOR2R3*02	M	E	K	D	N	T	-	-	-	-	-	-	-	-	-	-	-	-	-	-	-	-	-	-	-	-	-	-	-	-	-	-	-	-	-	-	-	S	S	F	E	G	F	I	L	V	G	F	S
sOR2R3*03	M	E	K	D	N	T	-	-	-	-	-	-	-	-	-	-	-	-	-	-	-	-	-	-	-	-	-	-	-	-	-	-	-	-	-	-	-	S	S	F	E	G	F	I	L	V	G	F	S
sOR11A7*01	M	N	K	T	P	C	P	K	K	S	F	K	C	L	S	S	K	V	T	F	H	C	L	S	S	L	H	S	L	G	T	M	N	K	S	E	I	S	T	V	T	Q	F	V	L	L	G	F	P
sOR11A7*02	M	N	K	T	P	C	P	K	K	S	F	K	C	L	S	S	K	V	T	F	H	C	L	S	S	L	H	S	L	G	T	M	N	K	S	E	I	S	T	V	T	Q	F	V	L	L	G	F	P
sOR11A7*04	M	N	K	T	P	C	P	K	K	S	F	K	C	L	S	S	K	V	T	F	H	C	L	S	S	L	H	S	L	G	T	M	N	K	S	E	I	S	T	V	T	Q	F	V	L	L	G	F	P
sOR11A7*03	M	N	K	T	P	C	P	K	K	S	F	K	C	F	S	S	K	V	T	F	H	C	L	S	S	L	H	S	L	G	T	M	N	K	S	E	I	S	T	V	T	Q	F	V	L	L	G	F	P
sOR6T3*04	M	R	G	E	N	-	-	-	-	-	-	-	-	-	-	-	-	-	-	-	-	-	-	-	-	-	-	-	-	-	-	-	-	-	-	-	G	T	Q	V	G	A	F	V	L	L	G	F	P
sOR6T3*10	M	R	G	E	N	-	-	-	-	-	-	-	-	-	-	-	-	-	-	-	-	-	-	-	-	-	-	-	-	-	-	-	-	-	-	-	G	T	Q	V	G	A	F	V	L	L	G	F	P
sOR6T3*01	M	R	G	E	N	-	-	-	-	-	-	-	-	-	-	-	-	-	-	-	-	-	-	-	-	-	-	-	-	-	-	-	-	-	-	-	G	T	Q	V	G	A	F	V	L	L	G	F	P
sOR6T3*02	M	R	G	E	N	-	-	-	-	-	-	-	-	-	-	-	-	-	-	-	-	-	-	-	-	-	-	-	-	-	-	-	-	-	-	-	G	T	Q	V	G	A	F	V	L	L	G	F	P
sOR6T3*09	M	R	G	E	N	-	-	-	-	-	-	-	-	-	-	-	-	-	-	-	-	-	-	-	-	-	-	-	-	-	-	-	-	-	-	-	G	T	Q	V	G	A	F	V	L	L	G	F	P
sOR6T3*11	M	R	G	E	N	-	-	-	-	-	-	-	-	-	-	-	-	-	-	-	-	-	-	-	-	-	-	-	-	-	-	-	-	-	-	-	G	T	Q	V	G	A	F	V	L	L	G	F	P
sOR6T3*05	M	R	G	E	N	-	-	-	-	-	-	-	-	-	-	-	-	-	-	-	-	-	-	-	-	-	-	-	-	-	-	-	-	-	-	-	G	T	Q	V	G	A	F	V	L	L	G	F	P
sOR6T3*12	M	R	G	E	N	-	-	-	-	-	-	-	-	-	-	-	-	-	-	-	-	-	-	-	-	-	-	-	-	-	-	-	-	-	-	-	G	T	Q	V	G	A	F	V	L	L	G	F	P
sOR6T3*13	M	R	G	E	N	-	-	-	-	-	-	-	-	-	-	-	-	-	-	-	-	-	-	-	-	-	-	-	-	-	-	-	-	-	-	-	G	T	Q	V	G	A	F	V	L	L	G	F	P
sOR6T3*08	M	R	G	E	N	-	-	-	-	-	-	-	-	-	-	-	-	-	-	-	-	-	-	-	-	-	-	-	-	-	-	-	-	-	-	-	G	T	Q	V	G	A	F	V	L	L	G	F	P
sOR6T3*03	M	R	G	E	N	-	-	-	-	-	-	-	-	-	-	-	-	-	-	-	-	-	-	-	-	-	-	-	-	-	-	-	-	-	-	-	G	T	Q	V	G	A	F	V	L	L	G	F	P
sOR6T3*06	M	R	G	E	N	-	-	-	-	-	-	-	-	-	-	-	-	-	-	-	-	-	-	-	-	-	-	-	-	-	-	-	-	-	-	-	G	T	Q	V	G	A	F	V	L	L	G	F	P
sOR6T3*14	M	R	G	E	N	-	-	-	-	-	-	-	-	-	-	-	-	-	-	-	-	-	-	-	-	-	-	-	-	-	-	-	-	-	-	-	G	T	Q	V	G	A	F	V	L	L	G	F	P
sOR6T3*07	M	R	G	E	N	-	-	-	-	-	-	-	-	-	-	-	-	-	-	-	-	-	-	-	-	-	-	-	-	-	-	-	-	-	-	-	G	T	Q	V	G	A	F	V	L	L	G	F	P
sOR6T3*15	M	R	G	E	N	-	-	-	-	-	-	-	-	-	-	-	-	-	-	-	-	-	-	-	-	-	-	-	-	-	-	-	-	-	-	-	G	T	Q	V	G	A	F	V	L	L	G	F	P
sOR5P1*01	M	E	K	A	N	-	-	-	-	Q	-	-	-	-	-	-	-	-	-	-	-	-	-	-	-	-	-	-	-	-	-	-	-	-	-	-	-	S	V	G	I	T	F	I	L	L	G	F	S
sOR5P1*05	M	E	K	A	N	-	-	-	-	Q	-	-	-	-	-	-	-	-	-	-	-	-	-	-	-	-	-	-	-	-	-	-	-	-	-	-	-	S	V	G	I	T	F	I	L	L	G	F	S
sOR5P1*02	M	E	K	A	N	-	-	-	-	Q	-	-	-	-	-	-	-	-	-	-	-	-	-	-	-	-	-	-	-	-	-	-	-	-	-	-	-	S	V	G	I	T	F	I	L	L	G	F	S
sOR5P1*03	M	E	K	A	N	-	-	-	-	Q	-	-	-	-	-	-	-	-	-	-	-	-	-	-	-	-	-	-	-	-	-	-	-	-	-	-	-	S	V	G	I	T	F	I	L	L	G	F	S
sOR5P1*04	M	E	K	A	N	-	-	-	-	Q	-	-	-	-	-	-	-	-	-	-	-	-	-	-	-	-	-	-	-	-	-	-	-	-	-	-	-	S	V	G	I	T	F	I	L	L	G	F	S
sOR5P1*06	M	E	K	A	N	-	-	-	-	Q	-	-	-	-	-	-	-	-	-	-	-	-	-	-	-	-	-	-	-	-	-	-	-	-	-	-	-	S	V	G	I	T	F	I	L	L	G	F	S
sOR5AF1*04	M	E	E	E	N	-	-	-	-	K	-	-	-	-	-	-	-	-	-	-	-	-	-	-	-	-	-	-	-	-	-	-	-	-	-	-	-	T	L	V	T	E	F	V	L	I	G	L	T
sOR5AF1*02	M	E	E	E	N	-	-	-	-	K	-	-	-	-	-	-	-	-	-	-	-	-	-	-	-	-	-	-	-	-	-	-	-	-	-	-	-	T	L	V	T	E	F	V	L	I	G	L	T
sOR5AF1*01	M	E	E	E	N	-	-	-	-	K	-	-	-	-	-	-	-	-	-	-	-	-	-	-	-	-	-	-	-	-	-	-	-	-	-	-	-	T	L	V	T	E	F	V	L	I	G	L	T
sOR5AF1*03	M	E	E	E	N	-	-	-	-	K	-	-	-	-	-	-	-	-	-	-	-	-	-	-	-	-	-	-	-	-	-	-	-	-	-	-	-	T	L	V	T	E	F	V	L	I	G	L	T
sOR5AF1*05	M	E	E	E	N	-	-	-	-	K	-	-	-	-	-	-	-	-	-	-	-	-	-	-	-	-	-	-	-	-	-	-	-	-	-	-	-	T	L	V	T	E	F	V	L	I	G	L	T
sOR5J1*01	M	R	P	E	N	F	T	W	T	R	-	-	-	-	-	-	-	-	-	-	-	-	-	-	-	-	-	-	-	-	-	-	-	-	-	-	-	G	A	P	A	E	F	I	L	L	G	V	T
sOR5J1*02	M	R	P	E	N	F	T	W	T	R	-	-	-	-	-	-	-	-	-	-	-	-	-	-	-	-	-	-	-	-	-	-	-	-	-	-	-	G	A	P	A	E	F	I	L	L	G	V	T
sOR8Q4*01	M	E	T	R	N	-	-	-	-	H	-	-	-	-	-	-	-	-	-	-	-	-	-	-	-	-	-	-	-	-	-	-	-	-	-	-	-	S	L	V	T	E	F	I	L	E	G	L	T
sOR8Q4*02	M	E	T	R	N	-	-	-	-	H	-	-	-	-	-	-	-	-	-	-	-	-	-	-	-	-	-	-	-	-	-	-	-	-	-	-	-	S	L	V	T	E	F	I	L	E	G	L	T
sOR8Q4*03	M	E	T	R	N	-	-	-	-	H	-	-	-	-	-	-	-	-	-	-	-	-	-	-	-	-	-	-	-	-	-	-	-	-	-	-	-	S	L	V	T	E	F	I	L	E	G	L	T
sOR8Q4*04	M	E	T	R	N	-	-	-	-	H	-	-	-	-	-	-	-	-	-	-	-	-	-	-	-	-	-	-	-	-	-	-	-	-	-	-	-	S	L	V	T	E	F	I	L	E	G	L	T
sOR6Y2*02	M	E	V	K	N	-	-	-	-	-	-	-	-	-	-	-	-	-	-	-	-	-	-	-	-	-	-	-	-	-	-	-	-	-	-	-	E	T	T	I	Q	E	F	I	L	E	G	F	P
sOR6Y2*07	M	E	V	K	N	-	-	-	-	-	-	-	-	-	-	-	-	-	-	-	-	-	-	-	-	-	-	-	-	-	-	-	-	-	-	-	E	T	T	I	Q	E	F	I	L	E	G	F	P
sOR6Y2*03	M	E	V	K	N	-	-	-	-	-	-	-	-	-	-	-	-	-	-	-	-	-	-	-	-	-	-	-	-	-	-	-	-	-	-	-	E	T	T	I	Q	E	F	I	L	E	G	F	P
sOR6Y2*01	M	E	V	K	N	-	-	-	-	-	-	-	-	-	-	-	-	-	-	-	-	-	-	-	-	-	-	-	-	-	-	-	-	-	-	-	E	T	T	I	Q	E	F	I	L	E	G	F	P
sOR6Y2*04	M	E	V	K	N	-	-	-	-	-	-	-	-	-	-	-	-	-	-	-	-	-	-	-	-	-	-	-	-	-	-	-	-	-	-	-	E	T	T	I	Q	E	F	I	L	E	G	F	P
sOR6Y2*05	M	E	V	K	N	-	-	-	-	-	-	-	-	-	-	-	-	-	-	-	-	-	-	-	-	-	-	-	-	-	-	-	-	-	-	-	E	T	T	I	Q	E	F	I	L	E	G	F	P
sOR6Y2*06	M	E	V	K	N	-	-	-	-	-	-	-	-	-	-	-	-	-	-	-	-	-	-	-	-	-	-	-	-	-	-	-	-	-	-	-	E	T	T	I	Q	E	F	I	L	E	G	F	P
sOR9D3*02	M	L	G	N	-	-	-	-	-	-	-	-	-	-	-	-	-	-	-	-	-	-	-	-	-	-	-	-	-	-	-	-	-	-	-	-	Y	T	S	A	T	E	F	Y	L	L	G	F	P
sOR9D3*04	M	L	G	N	-	-	-	-	-	-	-	-	-	-	-	-	-	-	-	-	-	-	-	-	-	-	-	-	-	-	-	-	-	-	-	-	Y	T	S	A	T	E	F	Y	L	L	G	F	P
sOR9D3*03	M	L	G	N	-	-	-	-	-	-	-	-	-	-	-	-	-	-	-	-	-	-	-	-	-	-	-	-	-	-	-	-	-	-	-	-	Y	T	S	A	T	E	F	Y	L	L	G	F	P
sOR9D3*05	M	L	G	N	-	-	-	-	-	-	-	-	-	-	-	-	-	-	-	-	-	-	-	-	-	-	-	-	-	-	-	-	-	-	-	-	Y	T	R	A	T	E	F	Y	L	L	G	F	P
sOR9D3*01	M	L	G	N	-	-	-	-	-	-	-	-	-	-	-	-	-	-	-	-	-	-	-	-	-	-	-	-	-	-	-	-	-	-	-	-	Y	T	S	A	T	E	F	Y	L	L	G	F	P
sOR9D3*06	M	L	G	N	-	-	-	-	-	-	-	-	-	-	-	-	-	-	-	-	-	-	-	-	-	-	-	-	-	-	-	-	-	-	-	-	Y	T	S	A	T	E	F	Y	L	L	G	F	P
sOR9D3*07	M	L	G	N	-	-	-	-	-	-	-	-	-	-	-	-	-	-	-	-	-	-	-	-	-	-	-	-	-	-	-	-	-	-	-	-	Y	T	S	A	T	E	F	Y	L	L	G	F	P
* Grey columns: OR conserved motifs confirmed from March et al. (2015)
[truncated: 309 more columns]

## Sheet: S10 Table
S10 Table. Allelic distribution of 20 OR genes among seven pig breeds
OR	BER	DUR	KNP	LAN	NIH	SNU	YOR
sOR13B10	*01, *02	*01, *03	*01, *03	*01, *02, *03	*03	*01, *04	*01, *02, *03, *04
sOR5J1	*01	*01	*01	*01, *02	*01	*01	*01, *02
sOR5P1	*01, *04	*01, *02	*01, *03	*01, *05, *06	*01	*01	*01, *04
sOR14A3	*02, *06	*01, *03, *04, *06	*01, *07, *08, *09	*01, *02, *03, *04, *07	*03	*01, *05, *06, *08	*01, *02, *04, *05, *07
sOR10L1	*01, *02, *03, *05, *06	*01, *02	*01, *02	*01, *07	*02	*01	*01, *03, *04, *06
sOR10B1	*01, *03, *04	*01, *02, *06	*02	*01, *04, *06, *08, *10	*01	*01, *04, *07	*01, *05, *06, *09
sOR13A6	*01, *02	*01, *02, *05	*01	*01, *02, *03	*01	*01, *02	*01, *04
sOR2R3	*01, *02, *04	*01, *02, *04, *06	*01, *02, *03	*01, *02, *04, *05, *07, *08	*01, *04, *06	*01, *03, *06	*01, *03, *04, *05
sOR11A7	*01, *02	*01	*01, *02, *03	*01, *03	*01, *02, *04	*01, *02	*01
sOR53A1	*01, *02, *03	*02, *06, *07	*02, *03, *04	*02, *05, *06, *09, *10	*01, *02, *05	*02, *03, *04, *05, *06	*01, *02, *03, *08
sOR51B1	*01, *03	*01, *02, *04	*01, *04, *06	*01, *03, *04, *06	*02, *03	*02, *04, *05	*01, *03
sOR52M1	*01, *03, *04, *05	*01, *03, *04, *06	*01, *02, *03	*01, *03	*02, *03	*01, *02, *03, *07	*01, *04, *05
sOR8Q4	*01, *02	*01	*01, *03	*01, *02, *04	*01	*01, *02	*01, *03
sOR8F2P	*01	*01	*01	*01	*01	*01, *02	*01
sOR1O1	*01, *02, *03, *06	*01, *04, *08	*01, *03, *06	*01, *03, *05	*01	*01, *04	*01, *03, *07
sOR5AF1	*01, *02, *04	*01, *03, *04	*01, *03, *04, *05	*01, *02, *03, *04	*01	*01, *02, *03	*01, *02, *04
sOR6Y2	*01, *02, *03	*02, *03, *04, *07	*01	*01, *02, *03, *04	*01, *03, *04, *05	*01, *02	*01, *02, *04, *06
sOR6T3	*01, *02, *04, *07, *08, *13, *15	*01, *02, *04, *08, *10	*01	*01, *02, *08, *11, *13	*05, *07, *09, *14	*03, *06	*01, *02, *07, *12
sOR9D3	*01, *02	*01, *02, *04	*02, *03, *05	*01, *02, *03, *05, *07	*02, *06	*01, *07	*01, *02
sOR13K1	*01, *04	*01	*03, *04	*01, *03, *07	*02	*01, *02, *05	*01, *06
a Major alleles were represented as bold texts
b Private alleles were represented as red texts

[truncated: 3 more sheets: S11 Table, S12 Table, S13 Table]
